# Supplementary material for: Crystal structure of 3-de­oxy-3-nitro­methyl-1,2;5,6-di-O-iso­propyl­idene-α-d-allo­furan­ose
Source: Acta Crystallogr E Crystallogr Commun. 2016 Feb 10;72(Pt 3):314–7. doi: 10.1107/S2056989016001845 (PMC4778814; doi:10.1107/S2056989016001845)
Supplement: Supplementary file 1 [file e-72-00314-sup1.cif]

##############################################################################
#                                                                            #
# This CIF contains the data in a paper accepted for publication in          #
# Acta Crystallographica Section E. It conforms to the requirements of       #
# Notes for Authors for Acta Crystallographica Section E, and has been       #
# peer reviewed under the auspices of the IUCr Commission on Journals.       #
#                                                                            #
# Full details of the Crystallographic Information File format               #
# are given in the paper "The Crystallographic Information File (CIF):       #
# a New Standard Archive File for Crystallography" by S. R. Hall, F. H.      #
# Allen and I. D. Brown [Acta Cryst. (1991), A47, 655-685].                  #
#                                                                            #
# The current version of the core CIF dictionary is obtainable from          #
# ftp://ftp.iucr.org/pub/cif_core.dic.                                       #
#                                                                            #
# Software is freely available for graphical display of the structure(s)     #
# in this CIF. For information consult the CIF software page                 #
# http://www.iucr.org/resources/cif/software.                                #
#                                                                            #
# This file may be used for bona fide research purposes within the           #
# scientific community so long as proper attribution is given to the journal # 
# article from which it was obtained.                                        #
#                                                                            #
##############################################################################
data_I
_database_code_depnum_ccdc_archive 'CCDC 1451051'
_audit_creation_method     'SHELXL-2014/7'
_journal_date_recd_electronic     2016-01-05
_journal_date_accepted     2016-01-31
_journal_name_full     'Acta Crystallographica, Section E'
_journal_year     2016
_journal_volume     72
_journal_issue      3
_journal_page_first     314
_journal_page_last     317
_journal_paper_category     GO
_journal_paper_doi     10.1107/S2056989016001845
_journal_coeditor_code     SU5270
loop_
    _publ_contact_author_name
    _publ_contact_author_address
    _publ_contact_author_email
    'Rjabovs, Vitalijs'
;
Institute of Technology of Organic Chemistry, Faculty of Materials Science and,
Applied Chemistry, Riga Technical University, P. Valdena 3/7, Riga, LV-1048,
Latvia
;
 vitalijs.rjabovs@rtu.lv
    'Stepanovs, Dmitrijs'
;
Latvian Institute of Organic Synthesis, Str. Aizkraukles 21, Riga, LV 1006,
Latvia
;
 d_stepanovs@osi.lv
_publ_contact_author_fax     '+37167550338'
_publ_contact_author_phone     '+37167014801'
_publ_section_title
;\
Crystal structure of
3-deoxy-3-nitromethyl-1,2;5,6-di-<i>O</i>-isopropylidene-\a-<i>D</i>-\
allofuranose
;
loop_
    _publ_author_name
    _publ_author_footnote
    _publ_author_address
    'Lugi\,nina, Jevge\,nija' .
;
Institute of Technology of Organic Chemistry, Faculty of Materials Science and,
Applied Chemistry, Riga Technical University, P. Valdena 3/7, Riga, LV-1048,
Latvia
;
    'Rjabovs, Vit\=alijs' .
;
Institute of Technology of Organic Chemistry, Faculty of Materials Science and,
Applied Chemistry, Riga Technical University, P. Valdena 3/7, Riga, LV-1048,
Latvia
;
    'Stepanovs, Dmitrijs' .
;
Latvian Institute of Organic Synthesis, Str. Aizkraukles 21, Riga, LV 1006,
Latvia
;
_publ_section_synopsis
;
The title compound, a nitro carbohydrate, consists of a substituted
2,2-dimethyltetrahydrofuro[2,3-<i>d</i>][1,3]dioxolane skeleton. The furanose
ring adopts a <i>^o^T</i>~4~ conformation.
;
_chemical_name_systematic
;
(3a<i>R</i>,5<i>S</i>,6<i>R</i>,6a<i>R</i>)-5-[(<i>R</i>)-2,2-Dimethyl-1,3-\
dioxolan-4-yl]-2,2-dimethyl-6-(nitromethyl)tetrahydrofuro[2,3-<i>d</i>][1,3]\
dioxole
;
_chemical_name_common     ?
_chemical_formula_moiety     'C13 H21 N O7'
_chemical_formula_sum     'C13 H21 N O7'
_chemical_formula_iupac     'C13 H21 N O7'
_chemical_formula_weight     303.31
_chemical_melting_point     ?
_shelx_space_group_comment
;
The symmetry employed for this shelxl refinement is uniquely defined
by the following loop, which should always be used as a source of
symmetry information in preference to the above space-group names.
They are only intended as comments.
;
_space_group_crystal_system     orthorhombic
_space_group_name_H-M_alt     'P 21 21 21'
_space_group_name_Hall     'P 2ac 2ab'
loop_
    _space_group_symop_operation_xyz
    'x, y, z'
    '-x+1/2, -y, z+1/2'
    'x+1/2, -y+1/2, -z'
    '-x, y+1/2, -z+1/2'
_cell_length_a     5.5044(2)
_cell_length_b     12.6144(4)
_cell_length_c     21.6348(9)
_cell_angle_alpha     90
_cell_angle_beta     90
_cell_angle_gamma     90
_cell_volume     1502.21(10)
_cell_formula_units_Z     4
_cell_measurement_reflns_used     26214
_cell_measurement_theta_min     0.998
_cell_measurement_theta_max     30.034
_cell_measurement_temperature     173(2)
_exptl_crystal_description     'needle'
_exptl_crystal_colour     'colourless'
_exptl_crystal_size_max     0.26
_exptl_crystal_size_mid     0.08
_exptl_crystal_size_min     0.06
_exptl_crystal_density_diffrn     1.341
_exptl_crystal_density_meas     ?
_exptl_crystal_density_method     ?
_exptl_crystal_F_000     648
_exptl_absorpt_coefficient_mu     0.109
_exptl_absorpt_correction_type     none
_exptl_absorpt_process_details     ?
_shelx_estimated_absorpt_T_min     ?
_shelx_estimated_absorpt_T_max     ?
_exptl_absorpt_correction_T_min     ?
_exptl_absorpt_correction_T_max     ?
_diffrn_ambient_temperature     173(2)
_diffrn_radiation_type     MoK\a
_diffrn_radiation_wavelength     0.71073
_diffrn_radiation_source     'fine-focus sealed tube'
_diffrn_measurement_device_type     'Nonius KappaCCD'
_diffrn_measurement_method     '\f and \w scan'
_diffrn_detector_area_resol_mean     ?
_diffrn_reflns_number     4225
_diffrn_reflns_av_R_equivalents     ?
_diffrn_reflns_theta_min     3.230
_diffrn_reflns_theta_max     30.055
_diffrn_reflns_theta_full     25.242
_diffrn_measured_fraction_theta_max     0.992
_diffrn_measured_fraction_theta_full     0.993
_diffrn_reflns_limit_h_min     -7
_diffrn_reflns_limit_h_max     7
_diffrn_reflns_limit_k_min     -17
_diffrn_reflns_limit_k_max     17
_diffrn_reflns_limit_l_min     -30
_diffrn_reflns_limit_l_max     30
_refine_special_details     ?
_reflns_number_total     4225
_reflns_number_gt     2316
_reflns_threshold_expression     'I > 2\s(I)'
_refine_ls_structure_factor_coef     Fsqd
_refine_ls_matrix_type     full
_refine_ls_R_factor_all     0.1482
_refine_ls_R_factor_gt     0.0650
_refine_ls_wR_factor_gt     0.1045
_refine_ls_wR_factor_ref     0.1272
_refine_ls_goodness_of_fit_ref     1.012
_refine_ls_restrained_S_all     1.012
_refine_ls_number_reflns     4225
_refine_ls_number_parameters     194
_refine_ls_number_restraints     0
_refine_ls_hydrogen_treatment     constr
_refine_ls_weighting_scheme     calc
_refine_ls_weighting_details
              'w=1/[\s^2^(Fo^2^)+(0.0367P)^2^+0.3523P] where P=(Fo^2^+2Fc^2^)/3'
_atom_sites_solution_hydrogens     geom
_atom_sites_solution_primary     ?
_atom_sites_solution_secondary     ?
_refine_ls_shift/su_max     0.000
_refine_ls_shift/su_mean     0.000
_refine_diff_density_max     0.198
_refine_diff_density_min     -0.255
_refine_ls_extinction_method     none
_refine_ls_extinction_coef     .
loop_
    _atom_type_symbol
    _atom_type_description
    _atom_type_scat_dispersion_real
    _atom_type_scat_dispersion_imag
    _atom_type_scat_source
    'C' 'C' 0.0033 0.0016
                         'International Tables Vol C Tables 4.2.6.8 and 6.1.1.4'
    'H' 'H' 0.0000 0.0000
                         'International Tables Vol C Tables 4.2.6.8 and 6.1.1.4'
    'N' 'N' 0.0061 0.0033
                         'International Tables Vol C Tables 4.2.6.8 and 6.1.1.4'
    'O' 'O' 0.0106 0.0060
                         'International Tables Vol C Tables 4.2.6.8 and 6.1.1.4'
_computing_data_collection
;
KappaCCD Server Software (Nonius, 1997)
;
_computing_cell_refinement
;
SCALEPACK (Otwinowski & Minor, 1997)
;
_computing_data_reduction
;
DENZO and SCALEPACK (Otwinowski & Minor, 1997)
;
_computing_structure_solution
;
SIR2011 (Burla <i>et al.</i>,  2012)
;
_computing_structure_refinement
;
SHELXL2014 (Sheldrick, 2015)
;
_computing_molecular_graphics
;
ORTEP-3 for Windows (Farrugia, 2012)
;
_computing_publication_material
;
PLATON (Spek, 2009) and publCIF (Westrip, 2010)
;
loop_
    _atom_site_type_symbol
    _atom_site_label
    _atom_site_fract_x
    _atom_site_fract_y
    _atom_site_fract_z
    _atom_site_U_iso_or_equiv
    _atom_site_adp_type
    _atom_site_calc_flag
    _atom_site_occupancy
    _atom_site_disorder_assembly
    _atom_site_disorder_group
    O O1 0.1756(4) 0.94348(18) 0.03395(11) 0.0372(6) Uani d 1 . .
    C C1 0.2580(7) 0.8418(3) 0.04912(17) 0.0368(9) Uani d 1 . .
    H H1 0.3478 0.8095 0.0148 0.044 Uiso calc 1 . .
    C C2 0.4157(6) 0.8508(3) 0.10747(17) 0.0339(8) Uani d 1 . .
    H H2 0.5873 0.8361 0.0990 0.041 Uiso calc 1 . .
    C C3 0.3744(6) 0.9665(2) 0.12881(17) 0.0306(8) Uani d 1 . .
    H H3 0.5155 1.0090 0.1166 0.037 Uiso calc 1 . .
    C C4 0.1536(6) 1.0022(2) 0.09017(16) 0.0309(8) Uani d 1 . .
    H H4 0.0025 0.9832 0.1114 0.037 Uiso calc 1 . .
    C C5 0.1502(6) 1.1182(3) 0.07239(18) 0.0360(9) Uani d 1 . .
    H H5 0.3020 1.1371 0.0514 0.043 Uiso calc 1 . .
    C C6 -0.0661(6) 1.1468(3) 0.03179(19) 0.0392(9) Uani d 1 . .
    H H6A -0.0244 1.2023 0.0026 0.047 Uiso calc 1 . .
    H H6B -0.1248 1.0854 0.0093 0.047 Uiso calc 1 . .
    O O7 -0.2414(4) 1.18276(17) 0.07540(12) 0.0391(6) Uani d 1 . .
    C C8 -0.1090(6) 1.2369(3) 0.12245(19) 0.0393(9) Uani d 1 . .
    O O9 0.1197(4) 1.18174(19) 0.12615(13) 0.0470(7) Uani d 1 . .
    C C10 -0.0637(8) 1.3514(3) 0.1055(2) 0.0489(11) Uani d 1 . .
    H H10A -0.2159 1.3882 0.1027 0.073 Uiso calc 1 . .
    H H10B 0.0184 1.3548 0.0664 0.073 Uiso calc 1 . .
    H H10C 0.0354 1.3840 0.1367 0.073 Uiso calc 1 . .
    C C11 -0.2428(8) 1.2243(3) 0.18262(19) 0.0554(11) Uani d 1 . .
    H H11A -0.2530 1.1505 0.1930 0.083 Uiso calc 1 . .
    H H11B -0.4035 1.2530 0.1786 0.083 Uiso calc 1 . .
    H H11C -0.1572 1.2614 0.2147 0.083 Uiso calc 1 . .
    O O12 0.0607(5) 0.77711(19) 0.06819(12) 0.0397(6) Uani d 1 . .
    C C13 0.1517(6) 0.7096(3) 0.11560(17) 0.0346(9) Uani d 1 . .
    O O14 0.3131(4) 0.77660(18) 0.14980(11) 0.0362(6) Uani d 1 . .
    C C15 0.2887(8) 0.6163(3) 0.08712(19) 0.0489(11) Uani d 1 . .
    H H15A 0.3527 0.5723 0.1194 0.073 Uiso calc 1 . .
    H H15B 0.4198 0.6425 0.0621 0.073 Uiso calc 1 . .
    H H15C 0.1798 0.5756 0.0619 0.073 Uiso calc 1 . .
    C C16 -0.0501(7) 0.6743(3) 0.1567(2) 0.0484(11) Uani d 1 . .
    H H16A -0.1272 0.7352 0.1748 0.073 Uiso calc 1 . .
    H H16B 0.0138 0.6299 0.1889 0.073 Uiso calc 1 . .
    H H16C -0.1670 0.6352 0.1330 0.073 Uiso calc 1 . .
    C C3' 0.3314(6) 0.9814(3) 0.19700(17) 0.0339(8) Uani d 1 . .
    H H3'1 0.2859 1.0546 0.2044 0.041 Uiso calc 1 . .
    H H3'2 0.1959 0.9372 0.2095 0.041 Uiso calc 1 . .
    N N4' 0.5468(6) 0.9550(2) 0.23638(16) 0.0373(7) Uani d 1 . .
    O O5' 0.7368(4) 0.9282(2) 0.21135(13) 0.0518(8) Uani d 1 . .
    O O6' 0.5199(5) 0.9616(3) 0.29175(14) 0.0612(9) Uani d 1 . .
loop_
    _atom_site_aniso_label
    _atom_site_aniso_U_11
    _atom_site_aniso_U_22
    _atom_site_aniso_U_33
    _atom_site_aniso_U_12
    _atom_site_aniso_U_13
    _atom_site_aniso_U_23
    O1 0.0535(15) 0.0301(13) 0.0281(14) 0.0051(11) -0.0038(12) -0.0004(12)
    C1 0.045(2) 0.0324(19) 0.033(2) 0.0065(17) 0.0013(17) -0.0011(16)
    C2 0.0328(19) 0.0309(18) 0.038(2) 0.0052(15) 0.0025(17) 0.0038(17)
    C3 0.0258(17) 0.0283(19) 0.038(2) -0.0020(13) -0.0002(15) -0.0018(16)
    C4 0.0273(17) 0.0285(18) 0.037(2) -0.0028(14) -0.0016(16) -0.0007(17)
    C5 0.0299(18) 0.0302(19) 0.048(2) 0.0000(14) -0.0025(18) 0.0015(18)
    C6 0.038(2) 0.0311(19) 0.048(2) 0.0058(16) -0.0062(18) 0.0003(19)
    O7 0.0308(13) 0.0349(13) 0.0517(17) -0.0016(11) -0.0035(12) -0.0014(13)
    C8 0.038(2) 0.0284(19) 0.052(3) 0.0024(15) -0.0039(18) -0.0024(18)
    O9 0.0418(15) 0.0345(14) 0.0646(19) 0.0089(11) -0.0173(13) -0.0132(14)
    C10 0.055(2) 0.030(2) 0.062(3) -0.0002(18) 0.003(2) 0.003(2)
    C11 0.068(3) 0.046(2) 0.052(3) -0.004(2) 0.002(2) 0.003(2)
    O12 0.0432(14) 0.0323(13) 0.0436(15) -0.0020(11) -0.0114(12) 0.0004(13)
    C13 0.040(2) 0.0257(18) 0.038(2) -0.0024(15) -0.0072(17) -0.0009(16)
    O14 0.0408(14) 0.0327(13) 0.0352(15) -0.0045(11) -0.0058(12) 0.0045(12)
    C15 0.065(3) 0.0281(19) 0.053(3) 0.0049(18) -0.004(2) -0.0008(19)
    C16 0.045(2) 0.042(2) 0.059(3) -0.0028(18) 0.000(2) 0.006(2)
    C3' 0.0245(17) 0.038(2) 0.040(2) -0.0017(15) -0.0016(16) -0.0010(17)
    N4' 0.0387(18) 0.0316(17) 0.042(2) -0.0026(14) -0.0078(16) 0.0001(16)
    O5' 0.0312(14) 0.0693(19) 0.0548(19) 0.0061(14) -0.0057(14) 0.0012(15)
    O6' 0.0627(19) 0.085(2) 0.0355(18) 0.0003(16) -0.0099(16) -0.0045(17)
_geom_special_details
;
 All esds (except the esd in the dihedral angle between two l.s. planes)
 are estimated using the full covariance matrix.  The cell esds are taken
 into account individually in the estimation of esds in distances, angles
 and torsion angles; correlations between esds in cell parameters are only
 used when they are defined by crystal symmetry.  An approximate (isotropic)
 treatment of cell esds is used for estimating esds involving l.s. planes.
;
loop_
    _geom_bond_atom_site_label_1
    _geom_bond_atom_site_label_2
    _geom_bond_site_symmetry_2
    _geom_bond_distance
    _geom_bond_publ_flag
    O1 C1 . 1.399(4) ?
    O1 C4 . 1.429(4) ?
    C1 O12 . 1.420(4) ?
    C1 C2 . 1.537(5) ?
    C1 H1 . 0.9800 ?
    C2 O14 . 1.427(4) ?
    C2 C3 . 1.547(5) ?
    C2 H2 . 0.9800 ?
    C3 C3' . 1.506(5) ?
    C3 C4 . 1.542(5) ?
    C3 H3 . 0.9800 ?
    C4 C5 . 1.514(4) ?
    C4 H4 . 0.9800 ?
    C5 O9 . 1.422(4) ?
    C5 C6 . 1.523(5) ?
    C5 H5 . 0.9800 ?
    C6 O7 . 1.424(4) ?
    C6 H6A . 0.9700 ?
    C6 H6B . 0.9700 ?
    O7 C8 . 1.426(4) ?
    C8 O9 . 1.441(4) ?
    C8 C11 . 1.504(6) ?
    C8 C10 . 1.511(5) ?
    C10 H10A . 0.9600 ?
    C10 H10B . 0.9600 ?
    C10 H10C . 0.9600 ?
    C11 H11A . 0.9600 ?
    C11 H11B . 0.9600 ?
    C11 H11C . 0.9600 ?
    O12 C13 . 1.424(4) ?
    C13 O14 . 1.432(4) ?
    C13 C16 . 1.491(5) ?
    C13 C15 . 1.527(5) ?
    C15 H15A . 0.9600 ?
    C15 H15B . 0.9600 ?
    C15 H15C . 0.9600 ?
    C16 H16A . 0.9600 ?
    C16 H16B . 0.9600 ?
    C16 H16C . 0.9600 ?
    C3' N4' . 1.498(4) ?
    C3' H3'1 . 0.9700 ?
    C3' H3'2 . 0.9700 ?
    N4' O6' . 1.210(4) ?
    N4' O5' . 1.225(4) ?
loop_
    _geom_angle_atom_site_label_1
    _geom_angle_atom_site_label_2
    _geom_angle_atom_site_label_3
    _geom_angle_site_symmetry_1
    _geom_angle_site_symmetry_3
    _geom_angle
    _geom_angle_publ_flag
    C1 O1 C4 . . 107.6(2) ?
    O1 C1 O12 . . 110.3(3) ?
    O1 C1 C2 . . 107.9(3) ?
    O12 C1 C2 . . 103.7(3) ?
    O1 C1 H1 . . 111.5 ?
    O12 C1 H1 . . 111.5 ?
    C2 C1 H1 . . 111.5 ?
    O14 C2 C1 . . 104.8(3) ?
    O14 C2 C3 . . 111.7(3) ?
    C1 C2 C3 . . 103.4(3) ?
    O14 C2 H2 . . 112.1 ?
    C1 C2 H2 . . 112.1 ?
    C3 C2 H2 . . 112.1 ?
    C3' C3 C4 . . 111.8(3) ?
    C3' C3 C2 . . 115.7(3) ?
    C4 C3 C2 . . 103.3(3) ?
    C3' C3 H3 . . 108.6 ?
    C4 C3 H3 . . 108.6 ?
    C2 C3 H3 . . 108.6 ?
    O1 C4 C5 . . 106.6(3) ?
    O1 C4 C3 . . 104.1(3) ?
    C5 C4 C3 . . 115.5(3) ?
    O1 C4 H4 . . 110.1 ?
    C5 C4 H4 . . 110.1 ?
    C3 C4 H4 . . 110.1 ?
    O9 C5 C4 . . 109.8(3) ?
    O9 C5 C6 . . 104.2(3) ?
    C4 C5 C6 . . 112.7(3) ?
    O9 C5 H5 . . 110.0 ?
    C4 C5 H5 . . 110.0 ?
    C6 C5 H5 . . 110.0 ?
    O7 C6 C5 . . 102.9(3) ?
    O7 C6 H6A . . 111.2 ?
    C5 C6 H6A . . 111.2 ?
    O7 C6 H6B . . 111.2 ?
    C5 C6 H6B . . 111.2 ?
    H6A C6 H6B . . 109.1 ?
    C6 O7 C8 . . 106.2(2) ?
    O7 C8 O9 . . 104.8(3) ?
    O7 C8 C11 . . 108.5(3) ?
    O9 C8 C11 . . 109.2(3) ?
    O7 C8 C10 . . 111.7(3) ?
    O9 C8 C10 . . 109.3(3) ?
    C11 C8 C10 . . 113.0(3) ?
    C5 O9 C8 . . 109.2(3) ?
    C8 C10 H10A . . 109.5 ?
    C8 C10 H10B . . 109.5 ?
    H10A C10 H10B . . 109.5 ?
    C8 C10 H10C . . 109.5 ?
    H10A C10 H10C . . 109.5 ?
    H10B C10 H10C . . 109.5 ?
    C8 C11 H11A . . 109.5 ?
    C8 C11 H11B . . 109.5 ?
    H11A C11 H11B . . 109.5 ?
    C8 C11 H11C . . 109.5 ?
    H11A C11 H11C . . 109.5 ?
    H11B C11 H11C . . 109.5 ?
    C1 O12 C13 . . 106.5(3) ?
    O12 C13 O14 . . 103.8(2) ?
    O12 C13 C16 . . 110.2(3) ?
    O14 C13 C16 . . 109.3(3) ?
    O12 C13 C15 . . 110.1(3) ?
    O14 C13 C15 . . 110.9(3) ?
    C16 C13 C15 . . 112.2(3) ?
    C2 O14 C13 . . 107.5(2) ?
    C13 C15 H15A . . 109.5 ?
    C13 C15 H15B . . 109.5 ?
    H15A C15 H15B . . 109.5 ?
    C13 C15 H15C . . 109.5 ?
    H15A C15 H15C . . 109.5 ?
    H15B C15 H15C . . 109.5 ?
    C13 C16 H16A . . 109.5 ?
    C13 C16 H16B . . 109.5 ?
    H16A C16 H16B . . 109.5 ?
    C13 C16 H16C . . 109.5 ?
    H16A C16 H16C . . 109.5 ?
    H16B C16 H16C . . 109.5 ?
    N4' C3' C3 . . 113.9(3) ?
    N4' C3' H3'1 . . 108.8 ?
    C3 C3' H3'1 . . 108.8 ?
    N4' C3' H3'2 . . 108.8 ?
    C3 C3' H3'2 . . 108.8 ?
    H3'1 C3' H3'2 . . 107.7 ?
    O6' N4' O5' . . 124.1(3) ?
    O6' N4' C3' . . 116.8(3) ?
    O5' N4' C3' . . 119.1(3) ?
loop_
    _geom_torsion_atom_site_label_1
    _geom_torsion_atom_site_label_2
    _geom_torsion_atom_site_label_3
    _geom_torsion_atom_site_label_4
    _geom_torsion_site_symmetry_1
    _geom_torsion_site_symmetry_2
    _geom_torsion_site_symmetry_3
    _geom_torsion_site_symmetry_4
    _geom_torsion
    _geom_torsion_publ_flag
    C4 O1 C1 O12 . . . . 82.3(3) ?
    C4 O1 C1 C2 . . . . -30.3(3) ?
    O1 C1 C2 O14 . . . . 126.3(3) ?
    O12 C1 C2 O14 . . . . 9.3(3) ?
    O1 C1 C2 C3 . . . . 9.3(4) ?
    O12 C1 C2 C3 . . . . -107.7(3) ?
    O14 C2 C3 C3' . . . . 23.3(4) ?
    C1 C2 C3 C3' . . . . 135.5(3) ?
    O14 C2 C3 C4 . . . . -99.1(3) ?
    C1 C2 C3 C4 . . . . 13.1(3) ?
    C1 O1 C4 C5 . . . . 161.0(3) ?
    C1 O1 C4 C3 . . . . 38.5(3) ?
    C3' C3 C4 O1 . . . . -155.8(3) ?
    C2 C3 C4 O1 . . . . -30.8(3) ?
    C3' C3 C4 C5 . . . . 87.7(4) ?
    C2 C3 C4 C5 . . . . -147.3(3) ?
    O1 C4 C5 O9 . . . . 177.9(3) ?
    C3 C4 C5 O9 . . . . -67.0(4) ?
    O1 C4 C5 C6 . . . . 62.2(4) ?
    C3 C4 C5 C6 . . . . 177.3(3) ?
    O9 C5 C6 O7 . . . . -25.0(3) ?
    C4 C5 C6 O7 . . . . 94.0(3) ?
    C5 C6 O7 C8 . . . . 35.7(3) ?
    C6 O7 C8 O9 . . . . -32.8(3) ?
    C6 O7 C8 C11 . . . . -149.3(3) ?
    C6 O7 C8 C10 . . . . 85.4(3) ?
    C4 C5 O9 C8 . . . . -115.4(3) ?
    C6 C5 O9 C8 . . . . 5.6(4) ?
    O7 C8 O9 C5 . . . . 16.0(4) ?
    C11 C8 O9 C5 . . . . 132.1(3) ?
    C10 C8 O9 C5 . . . . -103.8(3) ?
    O1 C1 O12 C13 . . . . -144.5(3) ?
    C2 C1 O12 C13 . . . . -29.2(3) ?
    C1 O12 C13 O14 . . . . 38.3(3) ?
    C1 O12 C13 C16 . . . . 155.2(3) ?
    C1 O12 C13 C15 . . . . -80.4(3) ?
    C1 C2 O14 C13 . . . . 13.7(3) ?
    C3 C2 O14 C13 . . . . 125.0(3) ?
    O12 C13 O14 C2 . . . . -31.8(3) ?
    C16 C13 O14 C2 . . . . -149.4(3) ?
    C15 C13 O14 C2 . . . . 86.4(3) ?
    C4 C3 C3' N4' . . . . -176.0(3) ?
    C2 C3 C3' N4' . . . . 66.2(4) ?
    C3 C3' N4' O6' . . . . -177.3(3) ?
    C3 C3' N4' O5' . . . . 2.6(4) ?
loop_
    _geom_hbond_atom_site_label_d
    _geom_hbond_atom_site_label_h
    _geom_hbond_atom_site_label_a
    _geom_hbond_site_symmetry_d
    _geom_hbond_site_symmetry_h
    _geom_hbond_site_symmetry_a
    _geom_hbond_distance_dh
    _geom_hbond_distance_ha
    _geom_hbond_distance_da
    _geom_hbond_angle_dha
    _geom_hbond_publ_flag
    C3' H3'2 O5' ? ? 1_455 0.97 2.53 3.355(4) 143 yes
    C1 H1 O12 ? ? 3_565 0.98 2.41 3.386(5) 178 yes
    C15 H15A O6' ? ? 4_645 0.96 2.48 3.433(5) 174 yes
_shelx_hkl_file
;
   0   0   3    1.30    0.90
   0   0   6 1279.90   77.70
   0   0   7    2.40    1.20
   0   0   8   93.90    5.30
   0   0   9    0.00    1.40
   0   0  10  159.10   10.50
   0   0  11    2.00    1.60
   0   0  12  543.30   24.60
   0   0  13   -1.60    1.50
   0   0  14   49.20    6.40
   0   0  15   -3.60    2.40
   0   0  16    2.00    2.10
   0   0  17    4.80    3.20
   0   0  18   26.20    4.20
   0   0  20   12.10    4.60
   0   0  22   52.30    7.20
   0   0  23    1.00    4.20
   0   0  24    4.10    4.60
   0   0  25    0.20    5.20
   0   0  26   21.70    6.10
   0   0  28   -9.00    6.20
   0   0  30    6.20    6.90
   0   1   3   39.40    1.40
   0   1   4  391.30   24.80
   0   1   5   -0.90    1.30
   0   1   6  693.60   34.60
   0   1   7    7.80    1.00
   0   1   8    0.00    0.90
   0   1   9  141.10    6.50
   0   1  10  286.60   10.40
   0   1  11  133.00    5.50
   0   1  12    0.70    1.20
   0   1  13  104.90    5.10
   0   1  14    5.00    1.60
   0   1  15   45.70    2.70
   0   1  16    3.40    2.00
   0   1  17   11.90    2.60
   0   1  18   16.60    3.90
   0   1  19  145.10    8.00
   0   1  20   63.50    5.40
   0   1  21   16.90    3.50
   0   1  22    5.20    3.90
   0   1  23   15.80    3.60
   0   1  24    9.90    3.60
   0   1  25    6.20    3.70
   0   1  27   -3.40    4.20
   0   1  28    1.20    4.80
   0   1  29   12.60    8.40
   0   1  30    0.80    6.70
   0   2   0  486.90   18.90
   0   2   1  109.80    2.70
   0   2   2 1015.90   34.80
   0   2   3  875.30   41.90
   0   2   5  144.30    8.00
   0   2   6  110.10    4.20
   0   2   7    4.50    1.20
   0   2   8    3.00    1.00
   0   2   9   33.30    2.10
   0   2  10  455.00   17.50
   0   2  11  350.00   11.10
   0   2  12  212.10    9.00
   0   2  13   31.80    2.20
   0   2  14    2.30    1.70
   0   2  15   19.50    1.80
   0   2  16  149.20    6.20
   0   2  17  169.60    7.80
   0   2  18   67.00    4.80
   0   2  19   15.10    3.80
   0   2  20    6.30    3.90
   0   2  21   46.10    4.50
   0   2  22   11.40    3.30
   0   2  23   11.80    3.40
   0   2  24   30.00    4.20
   0   2  25    0.80    3.80
   0   2  26   30.30    7.00
   0   2  27    7.50    4.40
   0   2  28    6.20    5.00
   0   2  29    6.90    4.80
   0   2  30    8.50    5.60
   0   3   0   -1.60    1.20
   0   3   1   69.30    2.50
   0   3   2   54.00    2.90
   0   3   3   94.60    5.10
   0   3   4  490.90   17.90
   0   3   5  177.80    6.00
   0   3   6  241.70    8.30
   0   3   7   35.80    2.00
   0   3   8   88.70    3.10
   0   3   9  335.60   11.80
   0   3  10   59.60    2.30
   0   3  11   20.50    1.60
   0   3  12  121.90    4.20
   0   3  13  213.50    9.70
   0   3  14   80.10    3.60
   0   3  15   54.80    3.40
   0   3  16   27.50    3.00
   0   3  17    4.90    2.30
   0   3  18   13.20    2.60
   0   3  19   57.40    4.70
   0   3  20   32.70    5.30
   0   3  21    6.30    3.00
   0   3  22    6.90    3.10
   0   3  23   33.20    5.50
   0   3  24    3.70    4.60
   0   3  25    1.50    3.60
   0   3  26   23.10    4.90
   0   3  27    5.50    4.60
   0   3  28    9.60    4.50
   0   3  29   -3.60    4.70
   0   3  30   10.00    5.90
   0   4   0  252.30    9.30
   0   4   1 2622.20   62.00
   0   4   2 1105.70   27.30
   0   4   3  131.70    4.40
   0   4   4   36.30    1.80
   0   4   5    5.10    1.20
   0   4   6  225.90    6.80
   0   4   7   12.30    1.40
   0   4   8   11.60    1.50
   0   4   9   75.70    3.60
   0   4  10    1.90    1.10
   0   4  11  454.90   17.00
   0   4  12   13.30    1.60
   0   4  13   62.00    3.90
   0   4  14   29.70    2.20
   0   4  15    2.40    2.30
   0   4  16   41.70    2.90
   0   4  17   24.40    3.20
   0   4  18   10.40    3.80
   0   4  19   -0.60    2.70
   0   4  20   -3.10    2.70
   0   4  21   51.60    7.20
   0   4  22    3.20    3.00
   0   4  23   82.80    7.20
   0   4  24   -0.60    3.80
   0   4  25    6.50    3.80
   0   4  26    0.10    4.30
   0   4  27    3.10    8.00
   0   4  28    3.70    4.70
   0   4  29    8.80    5.10
   0   5   0    3.70    1.40
   0   5   1  818.60   19.30
   0   5   2 1620.90   40.80
   0   5   3   38.30    1.70
   0   5   4  250.60    6.70
   0   5   5    6.90    1.40
   0   5   6  177.30    5.00
   0   5   7   12.50    1.40
   0   5   8   25.20    1.70
   0   5   9    1.00    1.40
   0   5  10  123.00    6.50
   0   5  11  216.80   12.50
   0   5  12    6.00    1.60
   0   5  13   20.70    3.20
   0   5  14    0.50    2.60
   0   5  15    4.60    3.80
   0   5  16   41.40    3.40
   0   5  17   16.40    2.80
   0   5  18   19.80    3.00
   0   5  19  116.90    7.90
   0   5  20   64.40    5.40
   0   5  21    4.40    2.80
   0   5  22   10.10    3.80
   0   5  23   14.20    4.60
   0   5  24    1.00    3.60
   0   5  25    5.90    4.30
   0   5  26    2.50    4.80
   0   5  27    5.20    6.40
   0   5  28   -1.90    5.00
   0   5  29   10.00    6.50
   0   6   0  275.70   10.30
   0   6   1  398.20    9.20
   0   6   2  185.60    4.60
   0   6   3   62.20    2.30
   0   6   4  291.90    7.30
   0   6   5  616.50   18.70
   0   6   6   96.50    3.90
   0   6   7  298.90    8.70
   0   6   8   11.70    1.50
   0   6   9    9.80    1.70
   0   6  10   22.80    2.10
   0   6  11   33.60    2.50
   0   6  12    1.60    1.90
   0   6  13   68.80    4.40
   0   6  14   23.20    3.80
   0   6  15  201.80    9.10
   0   6  16   -2.10    1.00
   0   6  17   10.50    4.30
   0   6  18   -5.80    3.60
   0   6  21    8.50    4.10
   0   6  22   -9.70    4.60
   0   6  23    8.90    5.40
   0   6  24   10.30    6.00
   0   6  25    7.40    6.40
   0   6  26   -3.10    6.60
   0   6  27    7.70    7.60
   0   6  28    7.90    8.10
   0   7   0   -0.50    1.50
   0   7   1    7.70    1.30
   0   7   2   83.30    2.90
   0   7   3    0.00    1.10
   0   7   4   77.30    3.30
   0   7   5   77.50    3.60
   0   7   6   37.20    2.40
   0   7   7   58.60    2.60
   0   7   8   18.10    1.70
   0   7   9    3.30    1.50
   0   7  10    4.30    1.70
   0   7  11   59.30    3.20
   0   7  12   97.20    6.30
   0   7  13   45.10    3.90
   0   7  14   14.40    3.00
   0   7  15   33.10    3.90
   0   7  16   20.70    3.20
   0   7  17   63.00    6.70
   0   7  21    3.60    4.90
   0   7  22   -1.60    4.60
   0   7  23    0.40    5.60
   0   7  24   -2.50    6.70
   0   7  25    3.90    6.70
   0   7  26    6.00    6.40
   0   7  28   -0.30    8.00
   0   8   0   34.00    2.60
   0   8   1  167.80    6.00
   0   8   2   24.40    1.90
   0   8   3    3.90    1.40
   0   8   4  122.10    4.40
   0   8   5    4.30    1.60
   0   8   6   24.60    2.30
   0   8   7  130.70    5.70
   0   8   8   24.30    2.00
   0   8   9   14.90    2.40
   0   8  10   47.40    4.20
   0   8  11  292.10   16.00
   0   8  12   60.10    4.30
   0   8  13    4.80    2.60
   0   8  14    4.60    2.80
   0   8  15  192.20   18.30
   0   8  16   -0.80    3.00
   0   8  17   -7.00    5.00
   0   8  18    3.00    3.40
   0   8  19   -3.50    3.50
   0   8  20    4.10    3.50
   0   8  21    1.60    3.90
   0   8  22   -4.50    4.00
   0   8  23   -1.10    4.80
   0   8  24    2.20    6.50
   0   8  25   12.10    5.60
   0   8  26    9.10    5.50
   0   8  27    7.30    8.80
   0   9   0   -1.40    2.20
   0   9   1    2.30    1.40
   0   9   2   12.70    1.80
   0   9   3   -0.30    1.50
   0   9   4   76.80    3.50
   0   9   5   40.80    2.80
   0   9   6   21.80    2.80
   0   9   7    1.10    2.20
   0   9   8   -2.00    2.10
   0   9   9    1.00    2.70
   0   9  10  233.00   12.60
   0   9  11    2.40    2.80
   0   9  12   14.10    3.30
   0   9  13   12.20    3.00
   0   9  14    4.00    3.00
   0   9  15   10.20    3.30
   0   9  16   46.60    5.30
   0   9  17   14.40    6.80
   0   9  18   -1.90    3.70
   0   9  19   18.20    4.00
   0   9  20   18.90    4.80
   0   9  21   11.50    4.80
   0   9  22   15.80    4.30
   0   9  23   -2.60    4.80
   0   9  24    6.90    4.60
   0   9  25    9.70    8.10
   0   9  26   10.40    6.90
   0  10   0  116.80    8.90
   0  10   1   63.40    4.80
   0  10   2    1.50    2.60
   0  10   3    3.80    2.70
   0  10   4   62.10    6.40
   0  10   5   54.10    4.50
   0  10   6    5.30    0.90
   0  10   7    3.30    2.40
   0  10   8   10.50    3.10
   0  10   9   11.80    2.60
   0  10  10   24.00    3.60
   0  10  11   52.40    5.10
   0  10  12  102.00    5.10
   0  10  13   41.20    5.00
   0  10  14   62.20    5.60
   0  10  15   20.20    4.10
   0  10  16   11.70    3.80
   0  10  17   20.20    4.40
   0  10  18    7.40    7.10
   0  10  19    3.80    3.90
   0  10  20    6.20    4.20
   0  10  21   16.40    5.00
   0  10  22   -1.60    4.50
   0  10  23   14.00    5.30
   0  10  24    6.10    4.70
   0  10  25   13.90    6.90
   0  11   0    3.10    3.60
   0  11   1    0.40    2.80
   0  11   2   10.50    2.80
   0  11   3   33.20    3.90
   0  11   4    7.70    2.60
   0  11   5   31.70    3.90
   0  11   6   15.00    1.20
   0  11   7   27.60    3.70
   0  11   8  138.60    8.60
   0  11   9   22.70    3.90
   0  11  10    5.10    3.10
   0  11  11    5.80    3.00
   0  11  12   28.70    4.80
   0  11  13    4.80    3.80
   0  11  14    1.90    3.40
   0  11  15    4.10    4.20
   0  11  16   17.00    4.30
   0  11  17   -0.20    3.80
   0  11  18    5.40    7.90
   0  11  19    2.60    4.50
   0  11  20    3.80    4.20
   0  11  21    0.40    4.90
   0  11  22   -0.40    5.60
   0  11  23    6.10    5.40
   0  12   0   16.20    4.20
   0  12   1   47.40    5.30
   0  12   2    1.60    2.70
   0  12   3  157.60    6.40
   0  12   4    3.70    2.60
   0  12   5   21.40    3.40
   0  12   6    2.40    2.70
   0  12   7    8.20    3.20
   0  12   8    1.80    3.10
   0  12   9    4.90    3.20
   0  12  10   -0.10    2.90
   0  12  11   37.20    4.90
   0  12  12    4.30    3.10
   0  12  13    7.10    3.70
   0  12  14    1.00    3.70
   0  12  15   15.80    4.20
   0  12  16    5.10    4.00
   0  12  17   13.40    4.90
   0  12  18   -1.40    4.50
   0  12  19   -4.90    4.60
   0  12  20   12.10    5.30
   0  12  21    0.50    4.90
   0  12  22    5.50    5.40
   0  13   0   -9.70    5.00
   0  13   1   23.20    4.30
   0  13   2   34.20    4.70
   0  13   3    3.20    2.70
   0  13   4    2.60    3.60
   0  13   5   27.10    2.40
   0  13   6   13.00    3.40
   0  13   7    2.80    3.30
   0  13   8   -2.90    3.40
   0  13   9   11.90    3.90
   0  13  10    0.00    3.30
   0  13  11   19.20    4.40
   0  13  12   11.60    4.50
   0  13  13   -5.80    3.80
   0  13  14    0.00    3.40
   0  13  15   -4.00    4.80
   0  13  16    1.30    4.40
   0  13  17    3.50    5.00
   0  13  18   39.20    6.50
   0  13  19   -3.40    5.50
   0  13  20    6.80    5.30
   0  14   0    0.60    5.70
   0  14   1   11.90    4.00
   0  14   2    7.70    3.70
   0  14   3   49.30    6.10
   0  14   4   -2.30    3.10
   0  14   5    4.40    3.90
   0  14   6    1.30    3.50
   0  14   7    6.70    4.30
   0  14   8    5.40    3.70
   0  14   9   31.20    5.60
   0  14  10   15.90    4.40
   0  14  11    3.10    3.90
   0  14  12   -3.20    4.80
   0  14  13    4.30    4.30
   0  14  14   36.50    5.90
   0  14  15   -1.00    5.00
   0  14  16   19.00    5.40
   0  14  17   -0.80    5.20
   0  14  18    5.30    5.10
   0  15   0   -3.60    4.90
   0  15   1    8.20    3.70
   0  15   2   21.50    4.90
   0  15   3   15.70    5.30
   0  15   4    4.70    3.90
   0  15   5   26.60    4.40
   0  15   6   16.90    5.10
   0  15   7    3.70    4.60
   0  15   8    3.40    3.90
   0  15   9    1.30    3.90
   0  15  10    1.00    4.40
   0  15  11    7.30    5.00
   0  15  12   -0.60    4.40
   0  15  13   -5.40    5.20
   0  15  14   27.70    6.30
   0  15  15   47.60    7.30
   0  15  16    0.30    5.70
   0  16   0    0.90    6.40
   0  16   1    2.30    4.70
   0  16   2    6.40    4.70
   0  16   3   10.60    5.10
   0  16   4   -4.10    4.80
   0  16   5    3.50    5.40
   0  16   6    1.10    3.90
   0  16   7   10.30    5.10
   0  16   8    2.20    4.90
   0  16   9   22.60    5.40
   0  16  10    3.00    5.30
   0  16  11   -0.40    5.20
   0  16  12    5.30    6.00
   0  16  13   -1.40    6.60
   0  17   0   -3.70    7.50
   0  17   1   27.20    6.20
   0  17   2   17.60    4.40
   0  17   3    5.70    5.30
   0  17   4    2.10    5.90
   0  17   5    3.40    5.40
   0  17   6    5.10    6.30
   0  17   7    1.50    4.80
   0  17   8    7.90    5.70
   1   0   0   -0.10    0.60
   1   0   1    2.20    0.40
   1   0   2 1955.20   48.30
   1   0   3 3825.70  212.90
   1   0   4 1347.80  104.80
   1   0   5    2.80    0.80
   1   0   6  182.30    6.40
   1   0   7   37.10    1.70
   1   0   8  172.30   18.20
   1   0   9   48.60    2.50
   1   0  10   89.40    3.70
   1   0  11   27.90    1.90
   1   0  12    4.20    1.40
   1   0  13   11.60    1.60
   1   0  14   32.80    2.20
   1   0  15   10.60    1.90
   1   0  16    2.50    1.90
   1   0  17    6.80    2.40
   1   0  18   35.50    4.30
   1   0  19   16.50    4.60
   1   0  20    9.90    2.70
   1   0  21   19.80    3.30
   1   0  22    0.00    4.40
   1   0  23   19.40    4.10
   1   0  24    3.90    3.00
   1   0  25    9.00    5.30
   1   0  26    5.20    4.00
   1   0  27    9.60    6.70
   1   0  28    1.10    4.70
   1   0  29    2.90    5.00
   1   0  30   -1.80    8.10
   1   1   0  624.90   13.00
   1   1   1 1267.70   30.50
  -1  -1  -1 1273.60   30.80
   1   1   2  946.70   20.50
  -1  -1  -2  896.60   22.60
   1   1   3 2373.20   69.80
  -1  -1  -3 2332.60   60.90
   1   1   4  287.20   10.30
  -1  -1  -4  292.80    6.90
   1   1   5  112.20    4.10
  -1  -1  -5  105.10    3.90
   1   1   6  495.40   14.60
  -1  -1  -6  483.10   17.60
   1   1   7  233.10    9.10
  -1  -1  -7  221.20    9.00
   1   1   8   22.50    1.40
  -1  -1  -8   19.70    1.50
   1   1   9   38.40    1.70
  -1  -1  -9   39.30    1.80
   1   1  10  454.90   22.90
  -1  -1 -10  442.70   20.80
   1   1  11   18.10    1.50
  -1  -1 -11   17.90    1.80
   1   1  12  107.30    4.30
  -1  -1 -12  112.00    4.00
   1   1  13   17.60    1.90
  -1  -1 -13   18.10    2.40
   1   1  14   61.30    3.00
  -1  -1 -14   65.00    3.00
   1   1  15   17.40    2.00
  -1  -1 -15   19.60    2.10
   1   1  16    8.10    1.90
  -1  -1 -16    6.30    1.80
   1   1  17  109.20    6.90
  -1  -1 -17  105.60    5.00
   1   1  18   18.40    3.10
  -1  -1 -18   18.00    2.80
   1   1  19    4.40    2.60
  -1  -1 -19   10.40    2.80
   1   1  20   11.40    3.00
  -1  -1 -20   19.00    3.10
   1   1  21   18.40    3.30
  -1  -1 -21   16.40    4.30
   1   1  22   -1.90    2.50
  -1  -1 -22    1.30    3.70
   1   1  23    9.90    5.00
  -1  -1 -23   17.40    5.50
   1   1  24    0.10    3.20
  -1  -1 -24    4.70    4.10
   1   1  25    5.50    4.20
  -1  -1 -25   11.10    5.60
   1   1  26    4.10    5.30
  -1  -1 -26    9.50    4.30
   1   1  27    1.70    3.90
  -1  -1 -27   -0.30    4.00
   1   1  28   -8.30    5.50
  -1  -1 -28    7.90    4.80
   1   1  29   11.30    4.80
  -1  -1 -29    9.80    5.10
   1   1  30    0.60    6.50
  -1  -1 -30    7.40    8.50
   1   2   0 1610.40   39.60
   1   2   1 2117.00   47.00
  -1  -2  -1 2139.80   55.10
   1   2   2  362.00    8.10
  -1  -2  -2  349.90    9.10
   1   2   3  199.60    5.50
  -1  -2  -3  194.40    4.30
   1   2   4   41.50    1.40
  -1  -2  -4   38.90    1.70
   1   2   5  168.90    4.00
  -1  -2  -5  165.40    4.30
   1   2   6  276.80    9.00
  -1  -2  -6  275.40    7.10
   1   2   7  220.50    6.50
  -1  -2  -7  223.40    7.70
   1   2   8  138.00    4.80
  -1  -2  -8  142.10    5.10
   1   2   9  394.50   15.00
  -1  -2  -9  390.20   16.60
   1   2  10   91.10    3.50
  -1  -2 -10   94.30    3.60
   1   2  11   73.20    2.90
  -1  -2 -11   74.70    3.10
   1   2  12  259.00    9.30
  -1  -2 -12  268.00    8.90
   1   2  13  222.30    8.40
  -1  -2 -13  216.00   11.30
   1   2  14    2.60    1.50
  -1  -2 -14    0.40    1.50
   1   2  15   31.40    2.70
  -1  -2 -15   22.50    2.50
   1   2  16    9.30    2.80
  -1  -2 -16   10.70    2.00
   1   2  17   41.80    3.90
  -1  -2 -17   45.70    3.90
   1   2  18   10.60    2.70
   1   2  19   48.00    4.10
  -1  -2 -19   43.70    3.60
   1   2  20   63.10    6.80
  -1  -2 -20   49.30    6.40
   1   2  21    5.00    2.60
  -1  -2 -21   22.10    4.90
   1   2  22   24.30    3.90
  -1  -2 -22   30.30    3.90
   1   2  23   16.80    4.20
  -1  -2 -23   21.20    3.90
   1   2  24    2.10    3.10
  -1  -2 -24    1.60    4.70
   1   2  25  -11.10    4.80
  -1  -2 -25   -0.40    3.80
   1   2  26   10.20    6.10
  -1  -2 -26   -2.80    3.90
   1   2  27    6.60    4.30
  -1  -2 -27    9.70    4.40
   1   2  28    7.40    4.80
  -1  -2 -28   10.10    5.00
   1   2  29   -1.20    5.20
  -1  -2 -29    3.40    5.10
   1   2  30   -1.90    6.00
  -1  -2 -30    6.60    8.50
   1   3   0   93.40    2.50
   1   3   1  711.30   17.80
  -1  -3  -1  695.00   17.30
   1   3   2  151.90    3.70
  -1  -3  -2  147.50    4.30
   1   3   3  344.60    8.50
  -1  -3  -3  333.30   11.10
   1   3   4  313.00    7.90
  -1  -3  -4  311.30    6.50
   1   3   5   95.50    2.80
  -1  -3  -5   97.90    3.30
   1   3   6   48.80    1.70
  -1  -3  -6   47.10    1.80
   1   3   7    2.60    0.70
  -1  -3  -7    2.50    0.90
   1   3   8  190.10    5.80
  -1  -3  -8  199.60    6.20
   1   3   9  113.80    3.90
  -1  -3  -9  124.90    3.70
   1   3  10  306.90   10.10
  -1  -3 -10  318.10   15.90
   1   3  11  188.90    8.60
  -1  -3 -11  177.30    6.60
   1   3  12   51.50    2.70
  -1  -3 -12   55.40    3.10
   1   3  13  100.90    4.70
  -1  -3 -13  101.20    4.00
   1   3  14   24.10    2.20
  -1  -3 -14   23.10    1.90
   1   3  15   90.00    4.10
  -1  -3 -15   89.30    5.10
   1   3  16   15.40    2.70
  -1  -3 -16    7.60    2.60
   1   3  17   39.90    6.40
  -1  -3 -17   38.90    3.30
   1   3  18  161.30    9.70
  -1  -3 -18  159.40   14.90
   1   3  19  191.70    9.90
  -1  -3 -19  180.50   13.00
   1   3  20   19.80    3.30
  -1  -3 -20   24.70    3.60
   1   3  21   18.20    3.10
  -1  -3 -21   14.50    4.40
   1   3  22    4.10    3.40
  -1  -3 -22    2.00    3.20
   1   3  23    4.30    3.20
  -1  -3 -23    0.40    3.20
   1   3  24   11.20    3.30
  -1  -3 -24   11.60    6.20
   1   3  25    3.90    3.50
  -1  -3 -25    5.50    3.60
   1   3  26    5.20    4.10
  -1  -3 -26    1.60    3.80
   1   3  27    3.10    4.00
  -1  -3 -27    0.80    4.30
   1   3  28    1.10    5.10
  -1  -3 -28    2.50    4.50
   1   3  29   10.60    5.10
  -1  -3 -29    4.50    9.60
   1   4   0   33.70    1.50
   1   4   1  274.10    6.00
  -1  -4  -1  281.20    7.30
   1   4   2  303.30    6.90
  -1  -4  -2  305.50    7.70
   1   4   3  309.40    6.20
  -1  -4  -3  305.30    7.30
   1   4   4  493.00   13.90
  -1  -4  -4  494.10   15.40
   1   4   5   38.20    1.20
  -1  -4  -5   39.30    1.50
   1   4   6  352.90    8.70
  -1  -4  -6  349.60   10.60
   1   4   7  603.90   15.20
  -1  -4  -7  602.90   17.90
   1   4   8  167.50    4.40
  -1  -4  -8  167.60    5.50
   1   4   9  220.80    6.30
  -1  -4  -9  218.70    7.50
   1   4  10   76.40    2.70
  -1  -4 -10   77.40    2.80
   1   4  11   33.10    2.20
  -1  -4 -11   31.70    1.70
   1   4  12   14.20    1.70
  -1  -4 -12   13.80    1.30
   1   4  13  308.20   10.50
  -1  -4 -13  306.20    8.40
   1   4  14   69.40    3.40
  -1  -4 -14   73.00    3.70
   1   4  15   26.70    2.80
  -1  -4 -15   27.10    2.70
   1   4  16   45.40    3.60
  -1  -4 -16   46.10    3.30
   1   4  17    0.10    2.50
  -1  -4 -17    5.50    2.30
   1   4  18   28.80    3.30
  -1  -4 -18   29.20    3.00
   1   4  19   27.90    3.70
  -1  -4 -19   26.60    3.60
   1   4  20   -1.70    2.60
  -1  -4 -20   -0.70    2.90
   1   4  21    5.10    2.70
  -1  -4 -21    0.80    3.00
   1   4  22   -5.20    3.30
  -1  -4 -22    3.70    4.20
   1   4  23    1.10    3.10
  -1  -4 -23    0.30    3.30
   1   4  24    4.10    5.70
  -1  -4 -24   10.10    4.80
   1   4  25   10.60    6.00
  -1  -4 -25   -3.50    3.90
   1   4  26    9.10    4.50
  -1  -4 -26   14.80    8.10
   1   4  27    1.50    4.70
  -1  -4 -27   -7.80    7.60
   1   4  28    3.60    5.80
  -1  -4 -28    5.00    5.30
   1   4  29    2.00    5.60
  -1  -4 -29    6.10    5.30
   1   5   0  266.70    8.00
   1   5   1   50.30    1.70
  -1  -5  -1   53.50    2.20
   1   5   2  318.50    6.70
  -1  -5  -2  336.60    8.00
   1   5   3   77.80    2.60
  -1  -5  -3   77.70    2.50
   1   5   4  549.60   14.40
  -1  -5  -4  546.50   18.70
   1   5   5  409.20   10.90
  -1  -5  -5  399.60   13.80
   1   5   6  184.50    5.10
  -1  -5  -6  186.20    5.00
   1   5   7  119.00    4.00
  -1  -5  -7  119.10    4.20
   1   5   8   59.90    1.90
  -1  -5  -8   53.40    2.40
   1   5   9  232.20    6.20
  -1  -5  -9  228.20    6.60
   1   5  10   -0.40    0.90
  -1  -5 -10    3.50    0.90
   1   5  11   -1.00    1.00
  -1  -5 -11    1.10    0.90
   1   5  12   97.40    3.70
  -1  -5 -12  105.80    4.00
   1   5  13    3.80    1.10
  -1  -5 -13    3.70    1.30
   1   5  14   35.60    5.00
  -1  -5 -14   34.20    2.30
   1   5  15   22.50    2.70
  -1  -5 -15   18.90    2.00
   1   5  16   37.30    3.50
  -1  -5 -16   30.70    2.30
   1   5  17   38.70    4.20
  -1  -5 -17   38.60    2.80
   1   5  18   22.20    4.50
  -1  -5 -18   29.90    2.50
   1   5  19   -1.50    2.60
  -1  -5 -19    1.10    1.80
   1   5  20   55.20    4.60
  -1  -5 -20   58.80    4.00
   1   5  21    7.30    3.30
  -1  -5 -21    6.70    2.00
   1   5  22    7.90    5.00
  -1  -5 -22    9.70    2.50
   1   5  23   14.30    3.60
  -1  -5 -23    3.60    3.00
   1   5  24    7.40    5.10
  -1  -5 -24    0.70    3.40
   1   5  25    1.80    7.10
  -1  -5 -25   16.80    4.80
   1   5  26   23.10    5.70
  -1  -5 -26   18.60    5.30
   1   5  27    2.00    5.30
  -1  -5 -27    2.50    5.20
   1   5  28   13.50    4.90
  -1  -5 -28   12.70    5.20
   1   6   0  291.00    8.50
   1   6   1  516.70   11.90
  -1  -6  -1  515.60   12.90
   1   6   2  560.50   11.70
  -1  -6  -2  568.90   13.20
   1   6   3   10.70    1.00
  -1  -6  -3    8.70    1.00
   1   6   4  220.00    5.30
  -1  -6  -4  216.60    5.70
   1   6   5   62.90    2.30
  -1  -6  -5   57.80    2.40
   1   6   6    8.00    1.00
  -1  -6  -6    8.30    1.30
   1   6   7   19.90    1.60
  -1  -6  -7   20.70    1.30
   1   6   8  292.00    9.30
  -1  -6  -8  301.70    8.10
   1   6   9  230.90    7.70
  -1  -6  -9  217.10    7.40
   1   6  10   84.20    4.40
  -1  -6 -10   88.40    3.90
   1   6  11   23.50    2.10
  -1  -6 -11   22.90    1.90
   1   6  12   62.60    2.70
  -1  -6 -12   52.80    3.00
   1   6  13   49.20    2.80
  -1  -6 -13   54.20    3.10
   1   6  14   80.40    4.20
  -1  -6 -14   77.20    4.70
   1   6  15   32.00    3.00
  -1  -6 -15   34.80    2.80
   1   6  16   12.20    1.80
  -1  -6 -16   13.20    1.70
   1   6  17   40.10    3.00
  -1  -6 -17   44.00    3.20
   1   6  18   -3.30    1.80
  -1  -6 -18    5.60    1.70
   1   6  19   39.10    4.00
  -1  -6 -19   37.00    3.40
   1   6  20   -3.50    4.00
  -1  -6 -20    3.40    2.10
   1   6  21   -1.50    4.60
  -1  -6 -21    0.10    2.40
   1   6  22    4.10    4.70
   1   6  23   -5.70    4.90
  -1  -6 -23   -1.20    5.50
   1   6  24   30.40    7.30
  -1  -6 -24   34.20    6.70
  -1  -6 -25   -7.20    6.00
   1   6  26   25.20    6.70
  -1  -6 -26    8.70    6.20
   1   6  27   -4.80    6.60
  -1  -6 -27    2.20    6.90
  -1  -6 -28    9.70    6.90
   1   7   0  205.50    5.50
   1   7   1   66.30    2.70
  -1  -7  -1   69.10    2.80
   1   7   2   46.10    1.90
  -1  -7  -2   47.30    2.50
   1   7   3   59.00    2.50
  -1  -7  -3   60.10    2.30
   1   7   4   34.70    1.40
  -1  -7  -4   33.60    1.60
   1   7   5  227.40    6.50
  -1  -7  -5  223.00    7.10
   1   7   6  117.10    4.10
  -1  -7  -6  113.40    4.20
   1   7   7   67.50    3.00
  -1  -7  -7   73.70    3.40
   1   7   8   19.00    1.90
  -1  -7  -8   16.60    1.20
   1   7   9   16.40    1.80
  -1  -7  -9   16.10    1.30
   1   7  10  194.40    7.90
  -1  -7 -10  191.50    7.30
   1   7  11    4.00    2.20
  -1  -7 -11    6.30    1.80
   1   7  12   13.20    2.30
  -1  -7 -12    7.70    2.60
   1   7  13   28.80    3.30
  -1  -7 -13   22.80    2.70
   1   7  14    9.20    2.70
  -1  -7 -14    3.10    2.50
   1   7  15   14.50    3.20
  -1  -7 -15   10.50    2.80
   1   7  16   41.40    4.30
  -1  -7 -16   37.60    4.10
   1   7  17   13.50    5.80
  -1  -7 -17   12.10    5.50
  -1  -7 -18   58.50    6.30
   1   7  19    1.50    4.50
  -1  -7 -19    7.40    4.10
   1   7  20   14.00    4.80
   1   7  21    6.80    4.70
  -1  -7 -21    0.20    3.70
  -1  -7 -22    1.00    5.20
   1   7  23   -0.20    5.40
   1   7  24   -0.50    5.20
   1   7  25    0.70    5.20
  -1  -7 -25   -3.20    5.40
  -1  -7 -26    2.70    7.00
   1   7  27   -8.20    6.90
   1   8   0  208.60    6.50
   1   8   1   50.50    1.90
  -1  -8  -1   53.10    2.40
   1   8   2   45.00    1.90
  -1  -8  -2   47.00    2.30
   1   8   3   31.40    1.60
  -1  -8  -3   28.40    2.00
   1   8   4   40.20    2.20
  -1  -8  -4   40.10    2.00
   1   8   5   63.30    2.50
  -1  -8  -5   61.90    2.80
   1   8   6   47.90    1.70
  -1  -8  -6   43.80    2.20
   1   8   7   70.30    3.40
  -1  -8  -7   68.80    4.00
   1   8   8  216.90    9.00
  -1  -8  -8  219.40    8.70
   1   8   9   41.00    3.20
  -1  -8  -9   34.00    2.50
   1   8  10  249.30   13.00
  -1  -8 -10  224.50    7.70
   1   8  11   11.80    2.50
  -1  -8 -11    9.20    1.70
   1   8  12   45.50    3.60
  -1  -8 -12   43.20    2.80
   1   8  13   51.40    4.50
  -1  -8 -13   62.70    4.80
   1   8  14   57.40    4.60
  -1  -8 -14   54.80    4.90
   1   8  15    1.10    2.80
  -1  -8 -15    4.30    2.70
   1   8  16   53.90    5.20
  -1  -8 -16   42.30    6.90
   1   8  17    7.20    4.10
  -1  -8 -17   -1.00    3.10
   1   8  18    9.00    3.60
  -1  -8 -18    1.20    3.10
   1   8  19    3.40    3.20
  -1  -8 -19    2.10    3.70
   1   8  20    4.10    3.50
  -1  -8 -20    0.10    3.70
   1   8  21    1.10    6.40
  -1  -8 -21    4.00    3.70
   1   8  22    3.50    4.50
  -1  -8 -22    7.90    4.30
   1   8  23    8.10    4.90
  -1  -8 -23   -2.80    4.80
   1   8  24    3.10    9.20
  -1  -8 -24   -3.50    4.50
   1   8  25   10.90    6.00
  -1  -8 -25    9.20    5.40
   1   8  26   -2.00   10.20
  -1  -8 -26   -0.90    5.80
   1   9   0    3.10    1.50
   1   9   1   95.70    4.20
  -1  -9  -1   99.10    4.30
   1   9   2  121.10    5.10
  -1  -9  -2  114.30    4.70
   1   9   3    3.90    1.30
  -1  -9  -3   -0.60    1.60
   1   9   4   23.90    2.20
  -1  -9  -4   22.80    1.70
   1   9   5  106.50    4.00
  -1  -9  -5  106.90    4.90
   1   9   6   29.50    2.10
  -1  -9  -6   27.20    1.80
   1   9   7   53.70    2.50
  -1  -9  -7   62.60    4.50
   1   9   8   29.20    3.40
  -1  -9  -8   28.50    2.50
   1   9   9    4.00    2.20
  -1  -9  -9    6.00    2.20
   1   9  10   19.80    3.40
  -1  -9 -10    8.80    2.80
   1   9  11   83.10    6.50
  -1  -9 -11   91.30    5.80
   1   9  12   70.40    5.70
  -1  -9 -12   72.30    4.10
   1   9  13   77.00    5.90
  -1  -9 -13   64.30    3.80
   1   9  14  131.60    8.40
  -1  -9 -14  121.30    7.30
   1   9  15   10.70    3.60
  -1  -9 -15    7.00    3.20
   1   9  16    6.80    4.90
  -1  -9 -16   23.60    4.60
   1   9  17   17.80    3.70
  -1  -9 -17   19.90    3.70
   1   9  18    2.50    3.40
  -1  -9 -18    3.80    3.70
   1   9  19    3.50    4.40
  -1  -9 -19   -3.80    3.30
   1   9  20   -2.00    3.80
  -1  -9 -20    0.00    3.60
   1   9  21    0.30    3.90
   1   9  22   14.50    5.00
  -1  -9 -22    1.50    7.50
   1   9  23    8.00    5.30
  -1  -9 -23    3.40    6.30
   1   9  24   11.20    6.90
  -1  -9 -24   23.80    8.40
   1   9  25   -3.80    4.70
  -1  -9 -25  -11.00    6.20
   1   9  26    2.10    8.60
  -1  -9 -26    3.60    7.90
   1  10   0    4.20    0.90
   1  10   1   32.60    2.80
  -1 -10  -1   33.00    2.90
   1  10   2   27.10    2.70
  -1 -10  -2   27.30    2.60
   1  10   3  193.90    6.90
  -1 -10  -3  204.00   11.00
   1  10   4   13.40    1.80
  -1 -10  -4   14.50    1.90
   1  10   5   52.80    2.60
  -1 -10  -5   53.80    3.00
   1  10   6   41.40    2.70
  -1 -10  -6   42.50    2.50
   1  10   7  111.70    4.70
  -1 -10  -7  123.30    7.90
   1  10   8   56.40    4.40
  -1 -10  -8   59.00    4.80
   1  10   9   18.90    3.00
  -1 -10  -9   19.80    3.20
   1  10  10   10.90    3.40
  -1 -10 -10   10.30    2.50
   1  10  11   21.40    3.40
  -1 -10 -11   26.60    3.50
   1  10  12   23.30    3.60
  -1 -10 -12   26.60    4.00
   1  10  13   17.50    3.80
  -1 -10 -13   14.90    3.30
   1  10  14    5.00    3.80
  -1 -10 -14    8.70    3.00
   1  10  15   15.10    3.50
  -1 -10 -15   15.30    3.70
   1  10  16   -0.10    3.10
  -1 -10 -16    3.10    3.30
   1  10  17    0.80    3.60
  -1 -10 -17   -2.50    3.70
   1  10  18    2.80    4.00
  -1 -10 -18    3.50    3.60
   1  10  19    4.30    4.10
  -1 -10 -19    8.70    3.90
   1  10  20   -3.00    4.20
  -1 -10 -20    1.10    4.90
   1  10  21   -6.40    4.60
  -1 -10 -21   -2.20    4.00
   1  10  22   -4.20    4.90
  -1 -10 -22    8.40    5.40
   1  10  23   -1.60    5.40
  -1 -10 -23    8.40    4.60
   1  10  24    9.70    6.10
  -1 -10 -24    0.60    5.10
   1  11   0    4.40    3.00
   1  11   1   18.30    3.10
  -1 -11  -1   22.20    3.20
   1  11   2   26.10    3.50
  -1 -11  -2   24.80    3.60
   1  11   3   39.40    4.10
  -1 -11  -3   43.70    4.30
   1  11   4    8.50    1.90
  -1 -11  -4    7.30    1.80
   1  11   5   63.50    2.80
  -1 -11  -5   67.70    3.50
   1  11   6    9.90    1.70
  -1 -11  -6    8.80    1.60
   1  11   7   16.40    3.00
  -1 -11  -7   24.40    3.60
   1  11   8   16.00    3.10
  -1 -11  -8   16.00    3.50
   1  11   9   67.90    5.50
  -1 -11  -9   72.90    5.60
   1  11  10   28.10    4.30
  -1 -11 -10   35.80    4.60
   1  11  11    3.30    2.80
  -1 -11 -11   -2.90    3.50
   1  11  12   11.20    3.80
  -1 -11 -12   -0.50    2.80
   1  11  13    0.60    3.00
  -1 -11 -13   -3.30    3.20
   1  11  14   17.30    4.30
  -1 -11 -14   27.40    4.40
   1  11  15   18.30    4.20
  -1 -11 -15   16.80    4.10
   1  11  16   18.40    3.80
  -1 -11 -16   18.20    4.00
   1  11  17    5.10    5.40
  -1 -11 -17   17.10    4.60
   1  11  18   -3.40    4.00
  -1 -11 -18   -2.00    3.90
   1  11  19   -3.50    4.10
  -1 -11 -19   -1.10    4.20
   1  11  20   -1.60    4.10
  -1 -11 -20    6.70    5.30
   1  11  21   18.20    5.70
  -1 -11 -21   22.60    6.20
   1  11  22    6.20    5.60
  -1 -11 -22    7.00    5.30
   1  11  23    6.80   12.10
  -1 -11 -23   -9.60    5.40
   1  12   0   15.60    3.60
   1  12   1   73.10    5.90
  -1 -12  -1   73.30    5.40
   1  12   2   29.90    3.80
  -1 -12  -2   34.60    3.60
   1  12   3    5.60    2.50
  -1 -12  -3   10.40    2.00
   1  12   4    6.50    3.30
  -1 -12  -4    4.40    1.70
   1  12   5    6.70    1.50
  -1 -12  -5    9.00    1.90
   1  12   6    3.90    1.50
  -1 -12  -6    4.90    1.40
   1  12   7   23.80    3.50
  -1 -12  -7   10.70    3.70
   1  12   8   11.00    3.20
  -1 -12  -8    5.90    3.40
   1  12   9   11.80    3.80
  -1 -12  -9   20.80    3.90
   1  12  10    3.20    3.20
  -1 -12 -10    0.10    2.80
   1  12  11   -1.10    2.90
  -1 -12 -11   10.00    3.70
   1  12  12    0.60    3.20
  -1 -12 -12   -3.50    3.40
   1  12  13    4.30    3.70
  -1 -12 -13    2.80    3.40
   1  12  14    0.30    3.80
  -1 -12 -14    3.20    3.30
   1  12  15    3.90    3.70
  -1 -12 -15   14.60    4.60
   1  12  16    3.20    7.90
  -1 -12 -16    7.90    4.10
   1  12  17  -10.30    6.50
  -1 -12 -17    6.20    4.50
   1  12  18   -2.50    4.30
  -1 -12 -18    2.30    4.30
   1  12  19  -20.00    9.10
  -1 -12 -19    7.00    5.50
   1  12  20   26.20    9.20
  -1 -12 -20    1.70    8.40
   1  12  21    6.40    5.80
  -1 -12 -21   -1.80    5.20
   1  12  22   12.60    6.10
  -1 -12 -22    6.90    6.00
   1  13   0    7.80    3.10
   1  13   1    6.60    3.70
  -1 -13  -1   -2.00    3.30
   1  13   2   10.20    3.50
  -1 -13  -2   16.20    3.20
   1  13   3   11.70    4.30
  -1 -13  -3    8.30    2.30
   1  13   4    5.80    3.50
  -1 -13  -4    4.70    2.00
   1  13   5    9.60    3.90
  -1 -13  -5    9.00    1.90
   1  13   6   21.70    5.00
  -1 -13  -6   35.80    4.60
   1  13   7   -2.00    2.90
  -1 -13  -7    4.40    3.50
   1  13   8   -1.10    3.80
  -1 -13  -8    4.10    3.30
   1  13   9   22.50    4.20
  -1 -13  -9   20.10    4.70
   1  13  10    8.60    3.60
  -1 -13 -10    4.30    3.40
   1  13  11   11.60    3.80
  -1 -13 -11    5.60    4.00
   1  13  12   24.10    4.60
  -1 -13 -12   29.80    4.90
   1  13  13    5.20    3.60
  -1 -13 -13    8.40    4.20
   1  13  14   26.10    4.90
  -1 -13 -14   14.80    5.00
   1  13  15    1.70    4.40
  -1 -13 -15    1.20    5.00
   1  13  16   20.80    5.50
  -1 -13 -16   26.90    5.50
   1  13  17    2.40    7.60
  -1 -13 -17   11.20    4.70
   1  13  18    9.70    4.70
  -1 -13 -18   -4.60    4.80
   1  13  19   10.10    6.40
  -1 -13 -19   14.60    5.80
   1  13  20   15.70    6.90
  -1 -13 -20    7.80    5.20
   1  14   0    1.80    3.80
   1  14   1   29.60    4.50
  -1 -14  -1   27.00    4.30
   1  14   2   -4.40    3.70
  -1 -14  -2    3.70    2.50
   1  14   3   29.50    4.20
  -1 -14  -3   28.60    3.20
   1  14   4   14.00    4.30
  -1 -14  -4    9.60    3.90
   1  14   5   29.10    4.50
  -1 -14  -5   23.70    5.10
   1  14   6   21.50    4.40
  -1 -14  -6   17.50    4.30
   1  14   7   -4.10    4.00
  -1 -14  -7    3.10    4.10
   1  14   8   -2.70    3.70
  -1 -14  -8    7.30    3.70
   1  14   9    4.90    4.60
  -1 -14  -9   -0.80    3.30
   1  14  10    3.80    3.90
  -1 -14 -10   -5.80    4.00
   1  14  11    7.10    4.30
  -1 -14 -11    4.80    4.50
   1  14  12    6.30    4.50
  -1 -14 -12   10.60    4.50
   1  14  13    2.20    5.30
  -1 -14 -13   -1.40    4.50
   1  14  14    1.60    5.70
  -1 -14 -14   14.80    5.00
   1  14  15    5.40    5.20
  -1 -14 -15   12.40    4.50
   1  14  16   10.70    6.10
  -1 -14 -16    1.20    4.50
   1  14  17    6.80    5.20
  -1 -14 -17   -6.20    9.80
   1  14  18    9.40    9.10
  -1 -14 -18   -3.40    6.90
   1  15   0    0.20    4.20
   1  15   1   12.20    4.20
  -1 -15  -1   10.70    4.20
   1  15   2    8.60    3.80
  -1 -15  -2    1.40    3.90
   1  15   3    3.80    4.50
  -1 -15  -3    5.40    4.30
   1  15   4    1.10    4.50
  -1 -15  -4    9.60    4.00
   1  15   5    6.00    4.10
  -1 -15  -5   14.10    4.30
   1  15   6    7.60    3.80
  -1 -15  -6    7.30    4.80
   1  15   7    5.60    4.70
  -1 -15  -7   -6.10    4.40
   1  15   8    8.50    4.50
  -1 -15  -8    1.10    4.60
   1  15   9    6.70    4.70
  -1 -15  -9    4.60    4.40
   1  15  10   13.30    5.20
  -1 -15 -10    7.10    4.70
   1  15  11    4.70    5.00
  -1 -15 -11    3.90    5.40
   1  15  12   32.30    7.00
  -1 -15 -12   19.30    5.50
   1  15  13   10.30    5.90
  -1 -15 -13   -3.60    4.50
   1  15  14    1.40    6.20
  -1 -15 -14   -0.90    5.30
   1  15  15   10.20    5.60
  -1 -15 -15    4.70    5.60
   1  16   0   -0.40    3.50
   1  16   1    7.30    4.00
  -1 -16  -1   12.00    4.60
   1  16   2   14.30    5.20
  -1 -16  -2   10.10    4.30
   1  16   3   -0.30    5.20
  -1 -16  -3    0.80    5.80
   1  16   4    0.90    4.60
  -1 -16  -4    6.30    4.50
   1  16   5    1.30    5.30
  -1 -16  -5    2.50    4.10
   1  16   6    3.50    5.10
  -1 -16  -6    0.10    4.80
   1  16   7    8.50    5.60
  -1 -16  -7    3.90    4.80
   1  16   8    5.90    5.60
  -1 -16  -8    3.10    5.10
   1  16   9   -2.70    4.80
  -1 -16  -9   -0.60    4.70
   1  16  10    3.60    5.10
  -1 -16 -10    4.60    5.10
   1  16  11   15.40    6.00
  -1 -16 -11   -8.00    4.80
   1  16  12   10.70    5.70
  -1 -16 -12    8.20    6.00
   1  17   0   11.60    5.90
   1  17   1   23.40    5.70
  -1 -17  -1   29.90    6.40
   1  17   2    5.40    5.80
  -1 -17  -2    3.70    5.00
   1  17   3   20.10    6.50
  -1 -17  -3   11.10    5.30
   1  17   4    0.50    5.50
  -1 -17  -4    6.60    4.80
   1  17   5   42.80    7.10
  -1 -17  -5   37.70    6.10
   1  17   6   -6.00    5.30
  -1 -17  -6    0.90    5.70
   1  17   7    3.70    5.20
  -1 -17  -7   -1.70    9.10
   2   0   0  440.90   11.00
   2   0   1    0.50    0.40
   2   0   2   70.50    1.50
   2   0   3  513.50    9.50
   2   0   4    5.10    0.60
   2   0   5  100.90    3.70
   2   0   6    0.10    1.00
   2   0   7  382.40   11.80
   2   0   8  441.40   14.30
   2   0   9   16.10    1.50
   2   0  10    1.90    0.90
   2   0  11    1.70    1.40
   2   0  12    1.20    1.50
   2   0  13   24.30    2.30
   2   0  14    9.50    1.50
   2   0  15    3.10    1.50
   2   0  16    8.90    2.10
   2   0  17   19.60    2.40
   2   0  18   27.70    3.10
   2   0  19   38.70    5.40
   2   0  21   10.40    4.20
   2   0  22   18.20    4.10
   2   0  24    3.00    4.80
   2   0  25    3.80    4.00
   2   0  26    6.80    6.30
   2   0  27   -3.60    4.10
   2   0  28    0.30    5.10
   2   0  29    4.80    5.40
   2   1   0    0.20    0.40
   2   1   1   84.10    2.00
  -2  -1  -1   87.60    2.20
   2   1   2  498.90    9.80
  -2  -1  -2  503.50   10.10
   2   1   3   89.90    2.20
  -2  -1  -3   90.70    2.70
   2   1   4  488.00    8.90
  -2  -1  -4  445.80   10.90
   2   1   5  363.00    8.00
  -2  -1  -5  350.20    8.20
   2   1   6  883.80   17.80
  -2  -1  -6  885.50   22.60
   2   1   7  205.40    9.90
  -2  -1  -7  224.10    6.00
   2   1   8   30.10    3.60
  -2  -1  -8   35.60    1.50
   2   1   9  112.70    5.60
  -2  -1  -9  115.90    3.70
   2   1  10   25.10    2.30
  -2  -1 -10   31.90    2.00
   2   1  11  201.20    6.40
  -2  -1 -11  191.20    6.30
   2   1  12   33.60    2.50
  -2  -1 -12   40.30    2.90
   2   1  13  102.40    4.70
  -2  -1 -13  101.80    6.20
   2   1  14   84.10    3.60
  -2  -1 -14   86.10    4.10
   2   1  15   55.40    4.10
  -2  -1 -15   60.10    2.70
   2   1  16   56.40    4.20
  -2  -1 -16   75.90    4.80
   2   1  17   66.00    4.10
  -2  -1 -17   62.60    6.40
   2   1  18   81.40    5.00
  -2  -1 -18   82.10    5.20
   2   1  19   40.10    5.20
  -2  -1 -19   34.50    3.90
   2   1  20   28.00    6.40
  -2  -1 -20   23.10    3.70
   2   1  21   16.50    3.40
  -2  -1 -21   19.70    4.40
   2   1  22    8.40    3.30
  -2  -1 -22    4.50    3.20
   2   1  23    4.00    3.30
  -2  -1 -23    3.80    2.90
   2   1  24    2.40    3.70
  -2  -1 -24   -1.00    3.40
   2   1  25    0.50    3.60
  -2  -1 -25   -1.10    3.90
   2   1  26    0.20    4.20
  -2  -1 -26    2.60    3.80
   2   1  27    4.80    4.90
  -2  -1 -27    6.30    4.30
   2   1  28    9.40    7.00
  -2  -1 -28    9.80    6.20
   2   1  29   -1.40    5.60
  -2  -1 -29    4.90    7.50
   2   2   0   26.30    0.90
   2   2   1   76.70    2.10
  -2  -2  -1   74.20    2.00
   2   2   2  424.80    8.70
  -2  -2  -2  438.10   11.00
   2   2   3  258.60    5.30
  -2  -2  -3  248.70    6.00
   2   2   4    5.50    0.70
  -2  -2  -4    3.70    0.70
   2   2   5   29.50    1.10
  -2  -2  -5   27.80    1.20
   2   2   6  539.50   15.40
  -2  -2  -6  558.90   15.30
   2   2   7  569.90   17.40
  -2  -2  -7  538.30   13.70
   2   2   8  135.40    3.90
  -2  -2  -8  142.70    4.10
   2   2   9  346.80   14.80
  -2  -2  -9  354.00   10.30
   2   2  10   17.10    1.30
  -2  -2 -10   20.20    1.40
   2   2  11   27.60    2.20
  -2  -2 -11   29.40    1.60
   2   2  12   13.00    1.40
  -2  -2 -12   15.60    1.60
   2   2  13   80.00    3.50
  -2  -2 -13   77.60    2.90
   2   2  14   53.80    2.60
  -2  -2 -14   51.70    3.60
   2   2  15  181.80    7.50
  -2  -2 -15  186.00   11.50
   2   2  16    7.90    2.50
  -2  -2 -16    4.50    2.30
   2   2  17   86.10    5.20
  -2  -2 -17   83.50    4.70
   2   2  18   13.20    3.90
  -2  -2 -18   10.60    2.60
   2   2  19   13.10    3.10
  -2  -2 -19   17.30    4.30
   2   2  20   19.20    3.40
  -2  -2 -20   15.00    3.00
   2   2  21   14.60    3.50
  -2  -2 -21   13.50    3.50
   2   2  22   -1.40    4.20
  -2  -2 -22   -0.50    3.80
   2   2  23    7.70    4.90
  -2  -2 -23   -1.40    3.30
   2   2  24   -1.40    3.80
  -2  -2 -24   10.50    4.10
   2   2  25    2.50    3.50
  -2  -2 -25    4.50    3.90
   2   2  26    1.20    4.20
  -2  -2 -26    3.30    4.10
   2   2  27    3.70    4.50
  -2  -2 -27   -2.20    6.40
   2   2  28   -3.70    5.30
  -2  -2 -28  -14.50    7.20
   2   2  29    5.90    5.50
  -2  -2 -29    4.10    5.60
   2   3   0   13.80    0.70
   2   3   1  328.50    7.50
  -2  -3  -1  338.40    6.80
   2   3   2  106.60    2.40
  -2  -3  -2  104.50    3.00
   2   3   3    8.00    0.70
  -2  -3  -3    7.10    0.80
   2   3   4  407.20    9.30
  -2  -3  -4  396.00    9.80
   2   3   5  299.00    6.50
  -2  -3  -5  301.30    8.70
   2   3   6  261.10    6.60
  -2  -3  -6  271.00    6.60
   2   3   7  551.20   17.50
  -2  -3  -7  523.60   13.70
   2   3   8   63.60    2.30
  -2  -3  -8   64.40    2.20
   2   3   9   19.30    1.30
  -2  -3  -9   19.10    1.40
   2   3  10  162.50    5.60
  -2  -3 -10  157.60    4.80
   2   3  11   18.90    1.40
  -2  -3 -11   23.90    1.70
   2   3  12  116.20    4.90
  -2  -3 -12  107.20    3.60
   2   3  13  106.00    3.70
  -2  -3 -13  106.70    4.10
   2   3  14   25.00    2.80
  -2  -3 -14   19.20    2.00
   2   3  15   23.10    2.10
  -2  -3 -15   18.40    1.70
   2   3  16  161.40    8.50
  -2  -3 -16  140.40    6.80
   2   3  17  113.10    7.50
  -2  -3 -17   95.70    4.30
   2   3  18   17.30    3.20
  -2  -3 -18   18.00    2.30
   2   3  19    5.60    2.40
  -2  -3 -19    4.10    2.70
   2   3  20   12.10    4.00
  -2  -3 -20   10.60    3.10
   2   3  21   21.00    3.70
  -2  -3 -21   14.00    2.70
   2   3  22   19.20    3.60
  -2  -3 -22   18.50    3.40
   2   3  23    8.00    3.30
  -2  -3 -23    7.20    2.70
   2   3  24    0.90    3.80
  -2  -3 -24   -0.50    2.90
   2   3  25    7.40    4.20
  -2  -3 -25    1.70    3.10
   2   3  26    1.10    4.70
  -2  -3 -26   -4.10    2.70
   2   3  27   -3.60    6.80
  -2  -3 -27   -4.00    5.90
   2   3  28    8.90    5.60
  -2  -3 -28    9.60    7.50
   2   4   0    1.40    0.70
   2   4   1   73.20    1.80
  -2  -4  -1   77.10    2.10
   2   4   2   97.00    2.20
  -2  -4  -2   95.70    2.60
   2   4   3  401.40    9.00
  -2  -4  -3  403.70   11.10
   2   4   4   79.30    2.00
  -2  -4  -4   74.60    2.40
   2   4   5  183.20    4.40
  -2  -4  -5  182.40    5.50
   2   4   6  343.40    8.80
  -2  -4  -6  333.70    8.80
   2   4   7   73.00    2.40
  -2  -4  -7   70.90    2.20
   2   4   8   36.90    2.20
  -2  -4  -8   38.90    1.50
   2   4   9  235.30   12.70
  -2  -4  -9  238.20    7.20
   2   4  10  229.30    8.70
  -2  -4 -10  222.10    7.20
   2   4  11   77.80    3.80
  -2  -4 -11   78.60    4.60
   2   4  12   23.00    1.50
  -2  -4 -12   23.00    1.90
   2   4  13   -0.20    1.20
  -2  -4 -13    0.30    1.20
   2   4  14   52.10    2.70
  -2  -4 -14   51.00    2.50
   2   4  15  125.50    6.20
  -2  -4 -15  136.70    5.80
   2   4  16   52.90    3.90
  -2  -4 -16   38.50    2.50
   2   4  17   13.20    2.60
  -2  -4 -17   12.10    2.10
   2   4  18    6.70    2.80
  -2  -4 -18    8.70    2.40
   2   4  19   20.30    3.50
  -2  -4 -19   13.80    3.00
   2   4  20    6.70    2.90
  -2  -4 -20    4.70    2.50
   2   4  21    0.40    3.10
  -2  -4 -21    7.40    2.40
   2   4  22   -0.40    2.90
  -2  -4 -22    2.80    2.70
   2   4  23    4.00    3.40
  -2  -4 -23    8.00    2.90
   2   4  24   17.70    4.40
  -2  -4 -24    8.70    3.00
   2   4  25   10.00    4.30
  -2  -4 -25   13.70    4.40
   2   4  26    1.60    5.90
  -2  -4 -26   -3.20    4.30
   2   4  27   10.30    4.60
  -2  -4 -27    8.00    4.20
   2   4  28   -4.20    5.80
  -2  -4 -28    6.50    5.30
   2   5   0  334.30    7.80
   2   5   1   32.60    1.20
  -2  -5  -1   35.70    1.50
   2   5   2  143.00    3.10
  -2  -5  -2  147.70    3.80
   2   5   3  154.20    3.50
  -2  -5  -3  153.50    4.90
   2   5   4    4.10    1.00
  -2  -5  -4    6.90    1.00
   2   5   5   76.10    2.20
  -2  -5  -5   72.90    2.50
   2   5   6  108.30    2.90
  -2  -5  -6  110.20    4.00
   2   5   7    2.90    1.00
  -2  -5  -7    6.70    1.30
   2   5   8    5.80    1.10
  -2  -5  -8    6.70    1.10
   2   5   9   18.60    1.40
  -2  -5  -9   19.90    1.20
   2   5  10   72.80    3.00
  -2  -5 -10   75.10    2.40
   2   5  11    8.70    1.40
  -2  -5 -11   11.30    1.20
   2   5  12    3.70    1.40
  -2  -5 -12    7.20    1.60
   2   5  13    4.20    1.70
  -2  -5 -13    6.70    2.00
   2   5  14   18.80    2.20
  -2  -5 -14   19.20    1.80
   2   5  15   18.50    3.30
  -2  -5 -15   13.90    2.00
   2   5  16    7.20    2.30
  -2  -5 -16    7.30    1.90
   2   5  17   62.00    5.10
  -2  -5 -17   68.90    5.00
   2   5  18   15.50    3.00
  -2  -5 -18   16.90    2.60
   2   5  19   15.40    2.30
  -2  -5 -19   24.30    3.20
   2   5  20   18.00    3.50
  -2  -5 -20   12.00    2.40
   2   5  21   22.60    4.30
  -2  -5 -21   18.80    3.20
   2   5  22   -0.50    5.00
  -2  -5 -22    3.30    2.80
   2   5  23    0.20    5.50
  -2  -5 -23    9.50    3.10
   2   5  24    0.40    6.30
  -2  -5 -24    0.20    5.60
   2   5  25    0.80    4.30
  -2  -5 -25    4.30    5.70
   2   5  26    8.80    7.20
  -2  -5 -26    0.30    5.90
  -2  -5 -28   -3.00    7.60
   2   6   0   78.10    2.30
   2   6   1   38.80    1.70
  -2  -6  -1   37.50    1.50
   2   6   2  113.10    2.50
  -2  -6  -2  115.00    3.20
   2   6   3   82.60    2.00
  -2  -6  -3   83.80    2.70
   2   6   4  122.20    3.50
  -2  -6  -4  117.40    3.80
   2   6   5  175.50    5.30
  -2  -6  -5  179.30    6.20
   2   6   6  246.00    6.90
  -2  -6  -6  258.00    6.80
   2   6   7   77.20    2.70
  -2  -6  -7   78.80    2.90
   2   6   8   59.80    2.70
  -2  -6  -8   57.20    2.50
   2   6   9   49.10    2.10
  -2  -6  -9   45.10    2.10
   2   6  10   53.80    2.40
  -2  -6 -10   54.60    2.40
   2   6  11    7.80    1.60
  -2  -6 -11    8.80    1.40
   2   6  12   17.50    1.90
  -2  -6 -12   20.70    1.50
   2   6  13    8.80    1.80
  -2  -6 -13    8.10    1.60
   2   6  14   20.70    2.20
  -2  -6 -14   22.70    2.40
   2   6  15   19.50    2.40
  -2  -6 -15   17.50    2.10
   2   6  16   63.40    4.60
  -2  -6 -16   55.20    4.30
   2   6  17   15.80    2.40
  -2  -6 -17   12.00    2.70
   2   6  18    0.10    2.10
  -2  -6 -18    4.40    2.00
   2   6  19   10.30    4.70
  -2  -6 -19   17.80    2.80
   2   6  20   -6.10    4.10
  -2  -6 -20   -2.20    2.80
   2   6  21    7.10    5.50
  -2  -6 -21    4.00    2.50
   2   6  22    7.40    4.80
  -2  -6 -22   12.00    6.00
  -2  -6 -23    8.50    5.40
   2   6  24   -5.10    5.90
   2   6  25    5.00    6.50
  -2  -6 -25   -4.20    6.50
   2   6  26    2.50    6.30
  -2  -6 -26    1.00    6.70
   2   6  27   -8.20    7.30
  -2  -6 -27   -3.10    7.80
   2   7   0   23.90    1.50
   2   7   1    5.70    1.40
  -2  -7  -1    3.30    1.20
   2   7   2   14.00    1.20
  -2  -7  -2   15.60    1.30
   2   7   3   42.50    1.40
  -2  -7  -3   39.30    1.80
   2   7   4  254.90    6.50
  -2  -7  -4  252.00    8.20
   2   7   5  242.70    7.00
  -2  -7  -5  234.30    7.50
   2   7   6   34.80    1.90
  -2  -7  -6   33.40    1.80
   2   7   7  104.10    3.80
  -2  -7  -7  114.20    4.40
   2   7   8   80.30    3.70
  -2  -7  -8   83.40    3.30
   2   7   9    3.10    2.00
  -2  -7  -9    1.90    1.50
   2   7  10   25.90    3.20
  -2  -7 -10   23.60    2.30
   2   7  11   16.20    3.30
  -2  -7 -11   13.50    1.50
   2   7  12   66.10    4.50
  -2  -7 -12   65.20    3.20
   2   7  13  106.40    5.20
  -2  -7 -13  102.00    5.20
   2   7  14    8.50    1.70
  -2  -7 -14    9.10    1.90
   2   7  15   15.60    2.10
  -2  -7 -15   13.80    2.40
   2   7  16   36.40    3.10
  -2  -7 -16   43.10    4.70
   2   7  17    2.00    2.90
  -2  -7 -17   -1.30    2.70
   2   7  18   10.90    6.80
  -2  -7 -18   13.00    2.00
   2   7  19    8.60    4.20
  -2  -7 -19    6.50    2.00
   2   7  20    2.20    3.40
  -2  -7 -20   -0.40    4.50
   2   7  21   -0.60    4.90
  -2  -7 -21    2.70    3.90
  -2  -7 -22    7.10    3.80
   2   7  23    5.10    6.20
  -2  -7 -23   -2.10    5.90
   2   7  24    5.60    5.90
  -2  -7 -24    2.90    6.60
  -2  -7 -25    1.10    7.70
   2   7  26   11.70    6.40
   2   8   0   18.70    1.50
   2   8   1   69.50    2.90
  -2  -8  -1   62.40    2.60
   2   8   2   83.60    2.70
  -2  -8  -2   82.40    3.00
   2   8   3   85.70    3.00
  -2  -8  -3   85.90    3.20
   2   8   4    4.10    1.00
  -2  -8  -4    3.90    1.40
   2   8   5   21.70    1.50
  -2  -8  -5   22.90    1.70
   2   8   6   16.50    1.40
  -2  -8  -6   10.10    1.60
   2   8   7  135.40    5.30
  -2  -8  -7  141.30    5.30
   2   8   8   63.20    3.20
  -2  -8  -8   66.90    3.40
   2   8   9   45.20    3.80
  -2  -8  -9   43.00    2.70
   2   8  10    1.40    2.00
  -2  -8 -10    2.30    2.10
   2   8  11   69.30    4.80
  -2  -8 -11   59.90    5.40
   2   8  12   32.90    7.30
  -2  -8 -12   35.70    3.00
   2   8  13   96.80    6.00
  -2  -8 -13   90.70    5.60
   2   8  14   43.70    5.00
  -2  -8 -14   36.90    3.20
   2   8  15   22.30    4.20
  -2  -8 -15   12.90    2.50
   2   8  16   -1.60    3.10
  -2  -8 -16   -0.70    2.30
   2   8  17    6.50    3.20
  -2  -8 -17    1.50    3.20
   2   8  18    8.30    3.70
  -2  -8 -18   -1.10    3.20
   2   8  19    7.50    6.70
  -2  -8 -19   -2.20    3.10
   2   8  20   10.70    4.20
  -2  -8 -20   10.30    4.10
   2   8  21   10.80    4.30
  -2  -8 -21    9.90    4.20
   2   8  22    4.10    4.90
  -2  -8 -22    7.90    4.80
   2   8  23   -8.40    5.00
  -2  -8 -23   -1.90    7.10
   2   8  24    5.90    5.20
  -2  -8 -24    4.90    7.90
   2   8  25    1.10    5.90
  -2  -8 -25   -2.30    7.70
   2   8  26    8.50    6.90
  -2  -8 -26    0.70    5.60
   2   9   0    1.00    1.50
   2   9   1   71.00    3.00
  -2  -9  -1   72.30    3.20
   2   9   2   34.30    2.00
  -2  -9  -2   32.00    2.20
   2   9   3   26.40    2.10
  -2  -9  -3   22.80    1.90
   2   9   4  110.90    4.40
  -2  -9  -4  101.90    4.60
   2   9   5   90.50    3.70
  -2  -9  -5   88.60    4.00
   2   9   6   30.00    1.60
  -2  -9  -6   30.70    2.30
   2   9   7    3.30    1.20
  -2  -9  -7    4.20    1.70
   2   9   8   17.10    1.90
  -2  -9  -8   22.20    2.80
   2   9   9  162.10    8.60
  -2  -9  -9  157.30    8.30
   2   9  10   12.10    2.70
  -2  -9 -10    5.20    2.10
   2   9  11   35.60    6.30
  -2  -9 -11   32.80    3.90
   2   9  12    0.20    2.60
  -2  -9 -12   -3.10    2.90
   2   9  13    3.90    4.60
  -2  -9 -13    2.30    2.70
   2   9  14    4.70    3.00
  -2  -9 -14    4.80    3.20
   2   9  15    9.40    3.60
  -2  -9 -15    7.50    3.60
   2   9  16    5.00    3.30
  -2  -9 -16    2.40    3.20
   2   9  17   11.90    3.90
  -2  -9 -17    9.80    3.50
   2   9  18    8.70    4.00
  -2  -9 -18    8.80    4.10
   2   9  19    1.60    4.20
  -2  -9 -19   -2.50    3.50
   2   9  20    4.10    4.40
  -2  -9 -20   10.20    4.40
   2   9  21    4.10    4.70
  -2  -9 -21    4.80    5.10
   2   9  22    4.80    5.10
  -2  -9 -22   10.60    5.50
   2   9  23    2.20    5.20
  -2  -9 -23    5.70    4.80
   2   9  24   -3.00    5.80
  -2  -9 -24   -3.10    5.00
   2   9  25    7.60    5.70
  -2  -9 -25    0.00    6.20
   2  10   0   82.50    3.60
   2  10   1  112.90    4.10
  -2 -10  -1  114.80    4.80
   2  10   2   14.70    2.30
  -2 -10  -2   21.10    1.90
   2  10   3   25.70    2.10
  -2 -10  -3   22.70    2.10
   2  10   4   31.60    2.30
  -2 -10  -4   28.90    2.30
   2  10   5  151.30    5.40
  -2 -10  -5  158.50    7.00
   2  10   6   33.80    2.10
  -2 -10  -6   31.50    2.90
   2  10   7    3.40    1.50
  -2 -10  -7    0.90    1.50
   2  10   8    9.70    1.30
  -2 -10  -8   15.90    2.70
   2  10   9   42.10    2.90
  -2 -10  -9   43.40    4.70
   2  10  10   19.90    3.50
  -2 -10 -10   27.00    4.00
   2  10  11    2.10    2.90
  -2 -10 -11    5.30    3.00
   2  10  12   10.30    3.20
  -2 -10 -12    7.90    3.40
   2  10  13   21.20    3.40
  -2 -10 -13   20.50    3.40
   2  10  14    2.30    3.70
  -2 -10 -14    5.50    3.10
   2  10  15   -0.90    3.00
  -2 -10 -15    0.30    3.60
   2  10  16    5.00    3.70
  -2 -10 -16   -0.70    3.20
   2  10  17    4.60    3.50
  -2 -10 -17    7.00    3.80
   2  10  18   15.40    4.60
  -2 -10 -18    6.20    3.90
   2  10  19    2.20    4.40
  -2 -10 -19    0.40    5.50
   2  10  20   -1.10    6.20
  -2 -10 -20   -1.60    4.10
   2  10  21    2.30    4.80
  -2 -10 -21    3.60    5.00
   2  10  22   -3.70    5.10
  -2 -10 -22   -7.60    6.80
   2  10  23   -4.60    5.10
  -2 -10 -23   -4.90    4.80
   2  11   0   57.30    2.80
   2  11   1   38.30    4.10
  -2 -11  -1   35.70    2.90
   2  11   2   15.20    2.50
  -2 -11  -2   11.40    2.10
   2  11   3   50.70    3.40
  -2 -11  -3   50.80    3.40
   2  11   4   35.80    2.90
  -2 -11  -4   38.50    3.10
   2  11   5  110.00    5.00
  -2 -11  -5  113.40    5.50
   2  11   6   -0.20    1.60
  -2 -11  -6    4.10    2.00
   2  11   7   21.80    2.10
  -2 -11  -7   24.00    2.30
   2  11   8   25.10    2.10
  -2 -11  -8   25.50    3.60
   2  11   9   21.50    3.20
  -2 -11  -9   33.60    3.90
   2  11  10    6.50    1.60
  -2 -11 -10    4.10    2.80
   2  11  11   30.50    2.70
  -2 -11 -11   26.00    4.00
   2  11  12   15.10    3.70
  -2 -11 -12   13.30    3.60
   2  11  13   13.00    4.20
  -2 -11 -13    1.50    3.20
   2  11  14    4.60    3.60
  -2 -11 -14    4.80    3.50
   2  11  15   -2.70    3.70
  -2 -11 -15    4.80    3.60
   2  11  16    1.40    3.60
  -2 -11 -16   -1.30    4.10
   2  11  17   -2.50    4.00
  -2 -11 -17   -1.90    3.70
   2  11  18   19.70    5.20
  -2 -11 -18   27.90    5.20
   2  11  19    3.40    5.30
  -2 -11 -19    3.80    4.70
   2  11  20   -3.20    5.10
  -2 -11 -20   -1.30    4.50
   2  11  21    1.20    5.60
  -2 -11 -21   -2.60    4.80
   2  11  22   -2.80   10.00
  -2 -11 -22    2.10    4.70
   2  12   0    3.80    2.20
   2  12   1    1.10    3.10
  -2 -12  -1    3.60    1.50
   2  12   2   21.70    3.70
  -2 -12  -2   17.30    2.60
   2  12   3   11.30    2.50
  -2 -12  -3   12.20    2.30
   2  12   4   30.30    3.20
  -2 -12  -4   31.90    2.90
   2  12   5   13.40    3.50
  -2 -12  -5   13.80    2.50
   2  12   6   24.50    3.70
  -2 -12  -6   28.40    2.80
   2  12   7   12.90    3.80
  -2 -12  -7   17.10    3.60
   2  12   8   10.40    2.90
  -2 -12  -8   10.50    3.60
   2  12   9    3.70    3.60
  -2 -12  -9    2.30    3.10
   2  12  10   14.00    3.20
  -2 -12 -10   16.70    3.70
   2  12  11    6.70    3.90
  -2 -12 -11    2.90    3.90
   2  12  12    2.60    3.90
  -2 -12 -12    3.60    3.40
   2  12  13    2.80    4.30
  -2 -12 -13    8.10    3.80
   2  12  14   34.80    5.20
  -2 -12 -14   25.50    5.00
   2  12  15   17.80    4.30
  -2 -12 -15   17.80    4.30
   2  12  16    6.00    4.30
  -2 -12 -16    8.60    4.60
   2  12  17   21.50    4.20
  -2 -12 -17   15.90    4.60
   2  12  18   15.30    5.50
  -2 -12 -18    4.40    4.20
   2  12  19    6.40    6.10
  -2 -12 -19    1.70    4.50
   2  12  20   -4.80    9.40
  -2 -12 -20    0.20    7.80
   2  12  21   16.70    6.30
  -2 -12 -21   -2.40    7.10
   2  13   0   59.90    4.20
   2  13   1   14.40    2.80
  -2 -13  -1   10.20    2.90
   2  13   2   -0.70    3.40
  -2 -13  -2   -0.10    2.20
   2  13   3   -0.70    2.90
  -2 -13  -3    0.70    2.30
   2  13   4    7.80    2.80
  -2 -13  -4    4.70    2.60
   2  13   5    3.00    2.90
  -2 -13  -5   -0.70    2.10
   2  13   6    6.30    3.20
  -2 -13  -6   -1.90    3.50
   2  13   7    3.80    3.10
  -2 -13  -7    3.80    3.40
   2  13   8   -3.00    4.10
  -2 -13  -8    3.70    3.70
   2  13   9    8.30    3.50
  -2 -13  -9    4.80    4.00
   2  13  10    4.70    3.60
  -2 -13 -10   -2.30    3.40
   2  13  11   -6.70    4.50
  -2 -13 -11    0.80    4.00
   2  13  12   13.10    4.30
  -2 -13 -12   11.10    4.40
   2  13  13   -7.00    4.20
  -2 -13 -13   -4.80    4.90
   2  13  14   10.10    4.70
  -2 -13 -14   13.60    4.30
   2  13  15   11.90    4.70
  -2 -13 -15    1.70    4.40
   2  13  16    5.70    5.00
  -2 -13 -16    4.00    5.00
   2  13  17    6.70    5.30
  -2 -13 -17   -2.10    5.00
   2  13  18   14.10    6.70
  -2 -13 -18   10.80    5.10
   2  13  19   13.80    5.80
  -2 -13 -19   -0.40    5.50
   2  14   0    1.90    2.60
   2  14   1    6.60    3.20
  -2 -14  -1    8.20    2.80
   2  14   2   32.50    4.70
  -2 -14  -2   25.00    3.10
   2  14   3    5.60    4.50
  -2 -14  -3   -1.30    2.70
   2  14   4    6.10    3.80
  -2 -14  -4    5.00    3.90
   2  14   5   -0.50    3.70
  -2 -14  -5    9.60    4.00
   2  14   6   23.60    4.90
  -2 -14  -6   26.20    4.40
   2  14   7   -8.10    3.40
  -2 -14  -7    2.20    3.70
   2  14   8    5.40    4.40
  -2 -14  -8    6.50    4.40
   2  14   9    4.00    4.60
  -2 -14  -9    0.80    3.90
   2  14  10    6.00    4.20
  -2 -14 -10   -3.40    4.20
   2  14  11    1.40    3.70
  -2 -14 -11    3.60    3.70
   2  14  12   -1.40    3.60
  -2 -14 -12    8.40    4.70
   2  14  13    3.70    4.90
  -2 -14 -13   -7.00    4.90
   2  14  14    4.90    4.70
  -2 -14 -14    5.90    5.00
   2  14  15   13.00    5.30
  -2 -14 -15   -3.60    4.90
   2  14  16   -7.40    4.90
  -2 -14 -16    6.00    5.00
   2  14  17    2.00    5.90
  -2 -14 -17    5.80    5.20
   2  15   0    6.10    3.10
   2  15   1    6.60    3.60
  -2 -15  -1   11.40    4.90
   2  15   2   11.10    3.50
  -2 -15  -2   14.30    4.80
   2  15   3    8.20    4.50
  -2 -15  -3   16.20    5.10
   2  15   4   14.50    4.40
  -2 -15  -4    8.90    4.50
   2  15   5    5.40    4.00
  -2 -15  -5   -1.00    4.00
   2  15   6   -1.60    4.70
  -2 -15  -6    3.10    4.60
   2  15   7    0.70    4.50
  -2 -15  -7    6.50    4.70
   2  15   8   -2.90    5.20
  -2 -15  -8    8.80    5.50
   2  15   9    3.10    4.50
  -2 -15  -9   -2.00    4.40
   2  15  10   -3.50    4.30
  -2 -15 -10    1.80    5.00
   2  15  11   10.90    5.30
  -2 -15 -11    2.60    4.80
   2  15  12   -5.20    5.00
  -2 -15 -12    2.40    5.20
   2  15  13   -6.90    5.90
  -2 -15 -13   -1.10    5.00
   2  15  14    3.40    5.50
  -2 -15 -14    0.50    5.10
   2  16   0   12.80    4.90
   2  16   1   16.60    5.30
  -2 -16  -1   20.00    5.30
   2  16   2   16.40    5.90
  -2 -16  -2   17.90    5.10
   2  16   3    7.30    4.60
  -2 -16  -3   10.80    5.00
   2  16   4   -4.20    3.80
  -2 -16  -4    2.70    4.80
   2  16   5   16.30    5.40
  -2 -16  -5   11.70    5.10
   2  16   6   15.80    6.00
  -2 -16  -6   20.60    5.60
   2  16   7   -6.80    4.50
  -2 -16  -7    5.80    5.10
   2  16   8   11.00    6.00
  -2 -16  -8   16.80    5.40
   2  16   9    2.90    5.60
  -2 -16  -9   13.70    6.00
   2  16  10    2.60    5.50
  -2 -16 -10    3.90    5.10
   2  17   0    7.30    6.20
   2  17   1   10.20    5.90
  -2 -17  -1    7.90    6.70
   2  17   2   10.80    5.70
  -2 -17  -2    1.50    6.10
   2  17   3   34.20    5.90
  -2 -17  -3   28.40    6.50
   2  17   4    0.00    6.40
  -2 -17  -4    0.00    5.20
   3   0   0    1.60    0.90
   3   0   1    8.70    0.70
   3   0   2  192.40    4.40
   3   0   3   24.40    1.70
   3   0   4    0.70    0.70
   3   0   5  224.80    6.80
   3   0   6    1.20    0.90
   3   0   7   85.50    2.80
   3   0   8  315.10    9.50
   3   0   9    0.10    0.90
   3   0  10   47.80    2.00
   3   0  11   65.60    2.70
   3   0  12    6.20    1.10
   3   0  13    3.40    1.90
   3   0  14   60.60    3.40
   3   0  15   21.30    2.00
   3   0  16   78.40    5.10
   3   0  17    0.10    1.70
   3   0  18   37.50    3.40
   3   0  19   11.20    2.50
   3   0  20   19.40    2.90
   3   0  21   13.30    2.60
   3   0  22   19.80    3.00
   3   0  23   18.20    4.10
   3   0  24    5.50    4.20
   3   0  25   -1.20    3.20
   3   0  26   11.30    4.20
   3   0  27    3.70    4.60
   3   0  28    0.30    4.30
   3   1   0  150.40    4.00
   3   1   1  111.30    3.10
  -3  -1  -1  108.50    2.10
   3   1   2  308.80    7.20
  -3  -1  -2  319.50    6.50
   3   1   3  163.40    3.70
  -3  -1  -3  168.90    4.70
   3   1   4  324.80    6.80
  -3  -1  -4  326.20   10.40
   3   1   5  190.40    4.50
  -3  -1  -5  183.90    4.80
   3   1   6   41.20    2.20
  -3  -1  -6   37.30    1.80
   3   1   7   50.40    1.90
  -3  -1  -7   49.30    1.80
   3   1   8    1.00    0.80
  -3  -1  -8    0.20    0.90
   3   1   9   20.30    1.20
  -3  -1  -9   19.90    1.20
   3   1  10   94.50    3.70
  -3  -1 -10   96.60    3.20
   3   1  11  145.20    4.30
  -3  -1 -11  152.40    5.90
   3   1  12   74.20    3.20
  -3  -1 -12   72.50    3.50
   3   1  13   29.50    2.20
  -3  -1 -13   31.70    2.50
   3   1  14   21.60    2.50
  -3  -1 -14   22.80    1.70
   3   1  15   97.20    5.70
  -3  -1 -15  104.00    4.70
   3   1  16   44.20    4.70
  -3  -1 -16   54.50    3.10
   3   1  17    1.60    3.00
  -3  -1 -17    5.10    2.40
   3   1  18    6.60    3.60
  -3  -1 -18   -0.80    2.10
   3   1  19   49.60    7.20
  -3  -1 -19   25.70    4.30
   3   1  20    4.50    4.50
  -3  -1 -20    3.20    3.10
   3   1  21    2.00    3.30
  -3  -1 -21    7.00    3.60
  -3  -1 -22    6.80    3.50
   3   1  23    7.10    4.00
  -3  -1 -23    2.60    3.40
   3   1  24    5.30    4.90
  -3  -1 -24    2.20    3.50
   3   1  25    0.80    5.70
  -3  -1 -25   10.30    5.20
   3   1  26    2.10    4.60
  -3  -1 -26   -0.90    3.90
   3   1  27   -8.40    5.10
  -3  -1 -27   16.20    4.80
   3   1  28   11.60    5.10
  -3  -1 -28   -0.20    5.60
   3   2   0   42.90    1.80
   3   2   1   20.90    0.90
  -3  -2  -1   18.60    0.90
   3   2   2    3.80    0.80
  -3  -2  -2    3.00    0.70
   3   2   3    6.40    0.70
  -3  -2  -3    5.50    0.90
   3   2   4  314.10    6.90
  -3  -2  -4  308.10    9.30
   3   2   5  204.60    6.20
  -3  -2  -5  176.70    7.80
   3   2   6   42.70    1.60
  -3  -2  -6   41.80    1.40
   3   2   7   48.90    1.70
  -3  -2  -7   46.30    2.00
   3   2   8   18.20    1.00
  -3  -2  -8   20.30    1.70
   3   2   9   29.80    1.40
  -3  -2  -9   29.00    1.70
   3   2  10   86.20    2.90
  -3  -2 -10   91.80    3.30
   3   2  11   90.00    3.20
  -3  -2 -11   91.50    3.60
   3   2  12    0.30    1.30
  -3  -2 -12    3.90    1.10
   3   2  13   17.00    1.70
  -3  -2 -13   21.00    1.60
   3   2  14   18.50    2.50
  -3  -2 -14   19.60    2.10
   3   2  15  113.90    6.20
  -3  -2 -15  107.90    6.20
   3   2  16   40.50    3.40
  -3  -2 -16   37.20    3.30
   3   2  17   43.50    3.90
  -3  -2 -17   36.10    3.30
   3   2  18   65.10    5.10
  -3  -2 -18   61.50    4.30
   3   2  19   39.00    4.60
  -3  -2 -19   34.10    4.10
   3   2  20   10.20    3.20
  -3  -2 -20    7.60    2.40
   3   2  21   13.50    3.40
  -3  -2 -21   12.00    3.60
   3   2  22    7.40    3.80
  -3  -2 -22    0.80    2.70
   3   2  23    1.60    5.20
  -3  -2 -23    1.70    2.80
   3   2  24    7.20    4.30
  -3  -2 -24    5.60    4.00
   3   2  25    1.00    4.10
  -3  -2 -25    1.10    3.70
   3   2  26    8.90    4.80
  -3  -2 -26    4.00    4.20
   3   2  27    0.10    4.50
  -3  -2 -27    0.20    3.60
   3   3   0  302.60    6.80
   3   3   1   14.70    1.30
  -3  -3  -1   15.30    1.00
   3   3   2   17.30    1.10
  -3  -3  -2   18.10    1.10
   3   3   3  187.00    4.90
  -3  -3  -3  204.30    6.60
   3   3   4  131.10    3.10
  -3  -3  -4  133.00    4.10
   3   3   5   84.60    2.70
  -3  -3  -5   84.60    2.30
   3   3   6  113.30    3.30
  -3  -3  -6  102.90    3.30
   3   3   7   45.10    2.00
  -3  -3  -7   42.40    1.90
   3   3   8  176.20    5.90
  -3  -3  -8  169.50    6.00
   3   3   9    2.20    1.10
  -3  -3  -9    2.60    1.00
   3   3  10   50.20    2.40
  -3  -3 -10   43.70    2.20
   3   3  11   30.90    1.70
  -3  -3 -11   31.10    2.70
   3   3  12   73.10    3.50
  -3  -3 -12   74.20    3.00
   3   3  13   12.20    1.80
  -3  -3 -13   10.60    1.30
   3   3  14   20.10    2.50
  -3  -3 -14   19.20    1.80
   3   3  15   81.20    4.10
  -3  -3 -15   83.10    4.10
   3   3  16    5.40    1.90
  -3  -3 -16    5.60    2.30
   3   3  17    4.00    2.20
  -3  -3 -17    5.80    1.70
   3   3  18   -0.70    2.20
  -3  -3 -18    9.20    2.70
   3   3  19    2.10    2.60
  -3  -3 -19    4.90    2.70
   3   3  20   12.00    3.90
  -3  -3 -20   10.60    2.40
   3   3  21    5.10    3.20
  -3  -3 -21    7.70    2.40
   3   3  22    7.00    3.90
  -3  -3 -22   17.40    3.70
   3   3  23    5.60    4.00
  -3  -3 -23   -0.50    2.80
   3   3  24    8.50    4.20
  -3  -3 -24   10.80    4.70
   3   3  25   13.20    6.30
  -3  -3 -25    6.10    3.40
   3   3  26    1.10    5.00
  -3  -3 -26    7.80    4.90
   3   3  27    2.40    7.10
  -3  -3 -27   -4.30    5.40
   3   4   0  365.90    7.60
   3   4   1   84.30    2.10
  -3  -4  -1   84.40    2.60
   3   4   2   17.00    1.30
  -3  -4  -2   20.20    1.10
   3   4   3  100.30    2.60
  -3  -4  -3   91.90    2.50
   3   4   4   65.40    2.20
  -3  -4  -4   69.00    2.30
   3   4   5   27.50    1.30
  -3  -4  -5   28.20    1.60
   3   4   6   77.80    2.50
  -3  -4  -6   80.10    2.80
   3   4   7   56.40    2.10
  -3  -4  -7   55.50    2.20
   3   4   8   22.30    1.50
  -3  -4  -8   20.90    1.20
   3   4   9    8.00    1.20
  -3  -4  -9   11.10    1.30
   3   4  10   20.90    1.80
  -3  -4 -10   19.90    1.30
   3   4  11   39.90    2.80
  -3  -4 -11   34.90    2.20
   3   4  12   21.70    2.40
  -3  -4 -12   18.90    1.60
   3   4  13   29.60    2.60
  -3  -4 -13   31.90    1.90
   3   4  14   10.70    2.80
  -3  -4 -14    7.70    1.80
   3   4  15   53.30    4.50
  -3  -4 -15   47.70    3.90
   3   4  16    1.90    1.80
  -3  -4 -16    2.20    1.90
   3   4  17   25.80    3.50
  -3  -4 -17   29.10    3.10
   3   4  18    3.30    2.20
  -3  -4 -18    1.00    2.20
   3   4  19    0.40    2.60
  -3  -4 -19   -1.60    2.30
   3   4  20    2.50    3.10
  -3  -4 -20    6.20    2.90
   3   4  21    3.10    3.60
  -3  -4 -21    3.90    3.00
   3   4  22    1.10    5.00
  -3  -4 -22   -1.40    3.20
   3   4  23   23.10    4.30
  -3  -4 -23   16.50    5.30
   3   4  24    0.80    4.00
  -3  -4 -24    4.60    4.00
   3   4  25   13.30    4.80
   3   4  26    6.00    4.90
  -3  -4 -26   -2.30    6.40
   3   4  27   -7.90    6.20
   3   5   0   46.70    1.50
   3   5   1   62.80    1.80
  -3  -5  -1   61.70    1.90
   3   5   2   51.50    1.80
  -3  -5  -2   54.10    1.90
   3   5   3   81.20    2.50
  -3  -5  -3   92.20    2.80
   3   5   4  121.20    3.40
  -3  -5  -4  120.40    3.50
   3   5   5    9.90    1.00
  -3  -5  -5    8.10    0.90
   3   5   6   17.00    1.10
  -3  -5  -6   15.40    1.40
   3   5   7    1.40    1.00
  -3  -5  -7    2.20    1.20
   3   5   8   20.00    1.70
  -3  -5  -8   21.00    1.80
   3   5   9   10.90    1.50
  -3  -5  -9    8.80    1.40
   3   5  10    5.80    1.70
  -3  -5 -10    9.20    1.40
   3   5  11   22.10    2.60
  -3  -5 -11   25.50    1.80
   3   5  12   10.00    1.80
  -3  -5 -12   11.40    1.40
   3   5  13  129.20    7.10
  -3  -5 -13  128.10    5.10
   3   5  14   14.50    2.90
  -3  -5 -14   21.40    2.10
   3   5  15   17.00    2.60
  -3  -5 -15   13.40    2.10
   3   5  16   37.10    4.00
  -3  -5 -16   43.90    3.40
   3   5  17   20.20    3.00
  -3  -5 -17   19.80    3.40
   3   5  18   -0.20    4.30
  -3  -5 -18    7.10    2.60
   3   5  19   -3.50    4.10
  -3  -5 -19    2.50    2.90
  -3  -5 -20   19.80    4.50
   3   5  21    9.20    5.30
  -3  -5 -21   -4.70    4.00
   3   5  22   -4.50    5.10
  -3  -5 -22    2.50    4.40
   3   5  23    5.00    5.80
  -3  -5 -24    3.40    5.80
   3   5  25   14.00    8.30
  -3  -5 -25   14.10    6.80
   3   5  26   -2.30    6.30
   3   6   0   27.60    1.30
   3   6   1    6.80    0.90
  -3  -6  -1    7.80    1.10
   3   6   2    9.50    0.90
  -3  -6  -2   10.30    1.10
   3   6   3    7.40    1.00
  -3  -6  -3    6.70    1.10
   3   6   4  242.10    6.90
  -3  -6  -4  259.30    7.20
   3   6   5    4.70    1.50
  -3  -6  -5    4.30    1.10
   3   6   6  160.80    5.50
  -3  -6  -6  164.10    6.00
   3   6   7   51.50    2.30
  -3  -6  -7   51.90    2.30
   3   6   8   40.60    1.90
  -3  -6  -8   38.40    2.50
   3   6   9    6.20    2.00
  -3  -6  -9    9.60    1.50
   3   6  10    4.20    1.60
  -3  -6 -10    3.90    1.70
   3   6  11   17.30    2.20
  -3  -6 -11   20.20    1.90
   3   6  12    0.30    2.20
  -3  -6 -12    0.80    1.50
   3   6  13   -1.40    1.90
  -3  -6 -13    1.00    1.20
   3   6  14    3.00    2.00
  -3  -6 -14    3.20    1.80
   3   6  15   37.00    4.40
  -3  -6 -15   51.80    3.90
   3   6  16   11.50    2.40
  -3  -6 -16   13.50    2.60
   3   6  17    0.50    3.10
  -3  -6 -17    1.80    2.50
   3   6  18   17.80    4.00
  -3  -6 -18   19.90    2.80
   3   6  19   20.50    5.90
  -3  -6 -19   12.50    3.20
   3   6  20    5.90    5.20
  -3  -6 -20   -3.70    3.50
   3   6  21   10.50    5.80
  -3  -6 -21    6.70    5.80
   3   6  22    6.10    5.50
  -3  -6 -22   -3.20    5.30
   3   6  23   11.00    5.50
  -3  -6 -23    6.60    6.10
   3   6  24   -0.90    7.20
  -3  -6 -24   -5.10    5.40
   3   6  25    1.80    6.70
   3   7   0    5.70    1.10
   3   7   1   67.10    2.50
  -3  -7  -1   69.00    2.20
   3   7   2    6.50    1.00
  -3  -7  -2    5.60    1.20
   3   7   3   48.20    1.90
  -3  -7  -3   47.30    2.20
   3   7   4  169.90    5.00
  -3  -7  -4  166.80    5.60
   3   7   5   96.50    3.80
  -3  -7  -5  102.00    3.50
   3   7   6   10.90    1.60
  -3  -7  -6    8.00    1.30
   3   7   7    1.70    1.60
  -3  -7  -7    4.70    1.20
   3   7   8  137.90    5.60
  -3  -7  -8  141.10    5.10
   3   7   9   11.70    2.50
  -3  -7  -9    5.00    1.40
   3   7  10   14.50    2.80
  -3  -7 -10   15.20    2.00
   3   7  11   23.10    2.30
  -3  -7 -11   25.50    2.80
   3   7  12    9.40    2.30
  -3  -7 -12   10.00    2.10
   3   7  13   64.80    4.80
  -3  -7 -13   60.40    4.80
   3   7  14   38.40    3.20
  -3  -7 -14   37.30    3.20
   3   7  15    2.00    5.20
  -3  -7 -15   -0.50    3.20
   3   7  16    3.20    3.30
  -3  -7 -16    5.40    2.80
   3   7  17    1.10    5.50
  -3  -7 -17   -4.30    2.60
   3   7  18    8.10    7.00
  -3  -7 -18    1.40    4.70
   3   7  19   15.40    3.70
  -3  -7 -19    4.90    2.50
   3   7  20   12.90    4.20
  -3  -7 -20    9.50    4.10
   3   7  21   -3.60    4.30
  -3  -7 -21    4.70    3.50
   3   7  22    0.10    4.30
  -3  -7 -22   -2.80    4.70
   3   7  23    4.10    5.00
  -3  -7 -23    2.40    4.40
   3   7  24    5.70    6.00
  -3  -7 -24    4.60    5.00
   3   7  25   -5.50    5.80
  -3  -7 -25   -6.90    4.50
   3   8   0   74.50    3.10
   3   8   1   24.10    1.40
  -3  -8  -1   21.20    1.80
   3   8   2   39.80    1.70
  -3  -8  -2   42.30    2.20
   3   8   3   20.10    1.40
  -3  -8  -3   18.80    1.70
   3   8   4    5.40    1.30
  -3  -8  -4    4.90    1.40
   3   8   5   15.30    1.60
  -3  -8  -5   12.60    1.50
   3   8   6    3.30    1.50
  -3  -8  -6    3.00    1.30
   3   8   7   73.20    3.60
  -3  -8  -7   72.10    3.40
   3   8   8   10.60    2.00
  -3  -8  -8   11.40    1.70
   3   8   9   16.90    2.90
  -3  -8  -9   17.00    2.10
   3   8  10   21.60    3.20
  -3  -8 -10   23.60    3.10
   3   8  11   27.90    3.80
  -3  -8 -11   22.40    2.30
   3   8  12    2.70    3.00
  -3  -8 -12   -0.80    2.40
   3   8  13    9.50    2.90
  -3  -8 -13    6.60    2.40
   3   8  14    7.10    5.60
  -3  -8 -14   18.30    3.20
   3   8  15   13.20    6.00
  -3  -8 -15   18.50    3.50
   3   8  16   13.20    3.50
  -3  -8 -16   17.80    3.60
   3   8  17   14.00    7.10
  -3  -8 -17    0.20    3.50
   3   8  18    2.40    3.90
  -3  -8 -18    2.20    3.00
   3   8  19    3.60    4.40
  -3  -8 -19   -2.00    4.50
   3   8  20    3.40    4.40
  -3  -8 -20    7.30    3.80
   3   8  21    9.80    7.20
  -3  -8 -21    5.00    4.30
   3   8  22   23.00    5.90
  -3  -8 -22    9.00    5.10
   3   8  23    2.50    5.70
  -3  -8 -23   -4.80    6.30
   3   8  24   -3.40    5.70
  -3  -8 -24   11.40    8.00
   3   9   0   -0.60    1.30
   3   9   1   22.40    1.80
  -3  -9  -1   18.40    2.00
   3   9   2   23.40    1.70
  -3  -9  -2   26.00    2.20
   3   9   3  116.50    5.80
  -3  -9  -3  128.70    5.60
   3   9   4   79.80    3.70
  -3  -9  -4   78.20    3.80
   3   9   5   27.80    2.00
  -3  -9  -5   28.70    2.10
   3   9   6   13.70    1.90
  -3  -9  -6   12.40    1.70
   3   9   7   48.90    3.20
  -3  -9  -7   54.80    3.10
   3   9   8   60.90    4.00
  -3  -9  -8   65.70    4.00
   3   9   9    5.30    5.10
  -3  -9  -9    7.20    2.10
   3   9  10    5.50    2.90
  -3  -9 -10    8.60    2.30
   3   9  11   37.10    4.10
  -3  -9 -11   35.80    3.80
   3   9  12    7.20    2.80
  -3  -9 -12   10.70    2.90
   3   9  13    6.70    3.30
  -3  -9 -13    4.90    2.70
   3   9  14   16.00    3.40
  -3  -9 -14   18.40    3.40
   3   9  15   16.60    6.70
  -3  -9 -15    5.10    3.30
   3   9  16   10.30    4.00
  -3  -9 -16    5.20    3.40
   3   9  17    1.60    4.10
  -3  -9 -17   -4.90    5.40
   3   9  18    1.40    6.70
  -3  -9 -18    7.00    3.80
   3   9  19    8.20    5.00
  -3  -9 -19   -1.70    5.20
   3   9  20   -4.80    4.00
  -3  -9 -20    3.30    4.20
   3   9  21  -11.50    8.40
  -3  -9 -21    2.20    4.50
   3   9  22    4.20    6.20
  -3  -9 -22    4.70    5.30
   3   9  23   22.60    5.50
  -3  -9 -23    2.50    6.60
   3  10   0   70.80    2.90
   3  10   1   40.40    2.00
  -3 -10  -1   37.30    2.40
   3  10   2   13.90    1.60
  -3 -10  -2   17.10    2.10
   3  10   3   56.50    2.60
  -3 -10  -3   53.60    3.20
   3  10   4   45.50    3.00
  -3 -10  -4   46.30    2.90
   3  10   5   77.50    4.10
  -3 -10  -5   86.10    4.70
   3  10   6   14.00    2.50
  -3 -10  -6   16.60    2.10
   3  10   7   23.20    2.10
  -3 -10  -7   27.00    2.90
   3  10   8    2.00    1.70
  -3 -10  -8    1.30    2.20
   3  10   9    4.50    2.80
  -3 -10  -9    2.70    2.80
   3  10  10   16.90    3.40
  -3 -10 -10    7.20    2.60
   3  10  11    7.30    3.30
  -3 -10 -11    5.50    2.90
   3  10  12    3.20    3.00
  -3 -10 -12    3.90    3.30
   3  10  13    4.00    3.20
  -3 -10 -13    3.80    3.20
   3  10  14    4.60    3.40
  -3 -10 -14    1.10    3.00
   3  10  15   17.30    4.70
  -3 -10 -15   17.00    3.70
   3  10  16    0.70    4.10
  -3 -10 -16    5.60    3.70
   3  10  17    1.30    3.70
  -3 -10 -17    6.60    3.60
   3  10  18  -10.20    6.60
  -3 -10 -18    1.80    3.60
   3  10  19   19.10    5.10
  -3 -10 -19   20.80    4.90
   3  10  20   -4.70    6.90
  -3 -10 -20    5.20    6.10
   3  10  21   -4.50    5.00
  -3 -10 -21   -3.10    5.10
   3  10  22   -2.50    6.60
  -3 -10 -22    6.50    7.50
   3  11   0   24.40    2.20
   3  11   1   25.90    2.10
  -3 -11  -1   23.10    2.80
   3  11   2   14.80    2.10
  -3 -11  -2   19.30    2.60
   3  11   3   15.80    2.00
  -3 -11  -3   21.50    2.60
   3  11   4    7.40    2.20
  -3 -11  -4    3.70    2.10
   3  11   5   12.30    2.20
  -3 -11  -5   15.20    2.50
   3  11   6   22.90    3.70
  -3 -11  -6   19.00    2.70
   3  11   7   11.50    3.20
  -3 -11  -7   24.80    3.60
   3  11   8   -1.10    2.90
  -3 -11  -8    1.70    2.80
   3  11   9    6.70    2.30
  -3 -11  -9   14.70    3.50
   3  11  10   10.30    2.30
  -3 -11 -10    8.00    3.50
   3  11  11   20.00    3.50
  -3 -11 -11   40.80    6.00
   3  11  12    4.60    3.00
  -3 -11 -12   -2.00    3.00
   3  11  13   15.60    6.60
  -3 -11 -13   10.00    3.20
   3  11  14    4.60    3.60
  -3 -11 -14    2.30    3.20
   3  11  15   10.60    4.30
  -3 -11 -15    7.30    4.60
   3  11  16   15.50    4.40
  -3 -11 -16   10.50    3.80
   3  11  17   14.40    5.30
  -3 -11 -17   -0.80    4.40
   3  11  18   -0.50    4.60
  -3 -11 -18    6.20    4.20
   3  11  19    2.70    7.90
  -3 -11 -19    3.40    4.60
   3  11  20    4.50    5.70
  -3 -11 -20   12.00    6.80
   3  12   0    7.40    1.90
   3  12   1   15.20    2.70
  -3 -12  -1   13.90    2.20
   3  12   2    3.90    2.60
  -3 -12  -2    4.30    2.30
   3  12   3    8.70    2.80
  -3 -12  -3   10.10    2.50
   3  12   4    8.50    2.70
  -3 -12  -4   10.40    2.60
   3  12   5   14.90    3.30
  -3 -12  -5    9.10    2.80
   3  12   6    2.10    3.10
  -3 -12  -6    2.30    2.20
   3  12   7   12.30    3.70
  -3 -12  -7    4.40    3.10
   3  12   8    7.90    3.70
  -3 -12  -8   10.10    3.40
   3  12   9    3.30    3.40
  -3 -12  -9    5.40    4.00
   3  12  10   -1.80    5.30
  -3 -12 -10   -0.20    3.30
   3  12  11    2.40    5.90
  -3 -12 -11    0.80    3.60
   3  12  12    6.10    5.10
  -3 -12 -12    2.40    3.90
   3  12  13   -3.60    6.00
  -3 -12 -13   -1.10    3.90
   3  12  14   22.70    5.00
  -3 -12 -14   25.50    4.80
   3  12  15   24.90    4.90
  -3 -12 -15    4.80    4.70
   3  12  16    6.40    4.40
  -3 -12 -16   -3.80    4.00
   3  12  17   -4.50    5.80
  -3 -12 -17   -0.20    3.90
   3  12  18    2.40    5.00
  -3 -12 -18    0.80    6.30
   3  12  19    5.90    8.70
  -3 -12 -19    5.80    7.00
   3  13   0    4.20    2.80
   3  13   1    9.40    2.80
  -3 -13  -1   11.70    2.80
   3  13   2   33.30    3.50
  -3 -13  -2   29.50    3.50
   3  13   3   19.70    3.40
  -3 -13  -3   20.80    3.30
   3  13   4    7.30    2.90
  -3 -13  -4    1.60    2.60
   3  13   5    6.20    3.40
  -3 -13  -5    3.50    2.70
   3  13   6   -1.80    2.70
  -3 -13  -6    0.50    3.10
   3  13   7    1.40    3.30
  -3 -13  -7    0.70    5.50
   3  13   8   -7.40    3.90
  -3 -13  -8   -2.60    3.60
   3  13   9    7.30    3.60
  -3 -13  -9    9.80    3.70
   3  13  10   34.20    5.00
  -3 -13 -10   23.90    5.00
   3  13  11    5.70    4.10
  -3 -13 -11    4.50    3.60
   3  13  12   15.90    5.10
  -3 -13 -12   10.60    4.70
   3  13  13    5.90    4.30
  -3 -13 -13    7.10    4.60
   3  13  14    4.00    5.80
  -3 -13 -14    1.50    3.90
   3  13  15    4.40    5.00
  -3 -13 -15    1.00    4.20
   3  13  16   -0.70    5.00
  -3 -13 -16    2.60    4.70
   3  13  17    3.00    5.40
  -3 -13 -17    5.70    7.70
   3  14   0   19.60    3.60
   3  14   1    5.30    2.90
  -3 -14  -1    6.00    3.00
   3  14   2    3.90    3.20
  -3 -14  -2    1.10    2.80
   3  14   3    3.40    3.00
  -3 -14  -3   -0.80    4.00
   3  14   4    1.90    3.30
  -3 -14  -4   10.10    5.00
   3  14   5   12.70    3.30
  -3 -14  -5    2.70    3.80
   3  14   6    2.30    3.00
  -3 -14  -6   -1.10    4.10
   3  14   7    0.80    3.10
  -3 -14  -7    4.00    4.40
   3  14   8    8.30    4.30
  -3 -14  -8    4.80    4.30
   3  14   9   -0.50    3.60
  -3 -14  -9    3.00    4.90
   3  14  10   -1.20    4.70
  -3 -14 -10   -1.60    4.30
   3  14  11   -0.20    4.40
  -3 -14 -11    8.20    4.40
   3  14  12    1.20    4.90
  -3 -14 -12    4.10    4.40
   3  14  13   -1.20    4.80
  -3 -14 -13   -3.00    4.40
   3  14  14    2.40    5.40
  -3 -14 -14   -2.20    6.30
   3  15   0   -3.90    4.00
   3  15   1   20.30    4.20
  -3 -15  -1   13.50    4.30
   3  15   2    4.70    3.90
  -3 -15  -2    3.40    4.30
   3  15   3   30.40    4.30
  -3 -15  -3   19.80    5.50
   3  15   4   11.70    3.70
  -3 -15  -4    2.50    4.90
   3  15   5   10.90    3.70
  -3 -15  -5   16.20    5.20
   3  15   6   10.40    3.80
  -3 -15  -6   16.40    5.60
   3  15   7    4.10    4.00
  -3 -15  -7   12.90    4.70
   3  15   8   -1.20    3.60
  -3 -15  -8   10.90    4.70
   3  15   9   -3.50    5.70
  -3 -15  -9   -1.60    4.40
   3  15  10    7.00    5.00
  -3 -15 -10    2.60    5.40
   3  15  11   -1.00    5.40
  -3 -15 -11    3.50    6.90
   3  16   0    9.70    7.30
   3  16   1   15.80    5.30
  -3 -16  -1    0.30    5.70
   3  16   2    0.80    5.40
  -3 -16  -2    3.30    5.20
   3  16   3   15.80    6.10
  -3 -16  -3   25.40    5.90
   3  16   4   -1.70    6.10
  -3 -16  -4   -1.40    5.50
   3  16   5    6.90    4.90
  -3 -16  -5   14.50    5.70
   3  16   6    5.00    7.40
   4   0   0    0.30    0.50
   4   0   1   36.30    1.50
   4   0   2   64.70    2.40
   4   0   3   19.40    1.50
   4   0   4  321.80   10.50
   4   0   5    8.40    1.30
   4   0   6    2.60    2.10
   4   0   7    8.90    1.20
   4   0   8  267.40   10.20
   4   0   9   62.20    3.30
   4   0  10    0.40    1.20
   4   0  11    0.70    1.00
   4   0  12   29.90    2.40
   4   0  13  100.80    5.50
   4   0  14   24.00    3.20
   4   0  15   64.30    4.30
   4   0  16   21.30    2.30
   4   0  17    6.70    2.20
   4   0  18    1.10    2.30
   4   0  19   12.70    3.60
   4   0  20   11.30    3.00
   4   0  21   31.10    4.90
   4   0  22    2.80    4.00
   4   0  23    7.30    3.50
   4   0  24    2.20    4.90
   4   0  25   -4.60    5.00
   4   0  26   -2.10    5.40
   4   1   0   66.30    2.20
   4   1   1   28.80    1.60
  -4  -1  -1   28.30    0.80
   4   1   2   80.40    2.80
  -4  -1  -2   79.60    2.10
   4   1   3  105.10    3.30
  -4  -1  -3  104.70    2.60
   4   1   4    2.50    1.30
  -4  -1  -4    4.90    0.90
   4   1   5   18.50    1.30
  -4  -1  -5   17.00    2.70
   4   1   6   43.70    1.80
  -4  -1  -6   38.10    2.20
   4   1   7    6.80    1.20
  -4  -1  -7    9.00    2.20
   4   1   8    5.80    1.30
  -4  -1  -8    7.90    0.90
   4   1   9    2.00    0.90
  -4  -1  -9    1.20    1.30
   4   1  10   10.50    1.30
  -4  -1 -10    6.60    1.50
   4   1  11   34.00    2.10
  -4  -1 -11   37.50    2.20
   4   1  12   14.00    1.70
  -4  -1 -12   12.30    1.50
   4   1  13   11.50    1.60
  -4  -1 -13   11.00    1.90
   4   1  14   16.50    1.80
  -4  -1 -14   14.20    1.90
   4   1  15    1.00    1.50
  -4  -1 -15    6.90    1.70
   4   1  16    8.20    2.00
  -4  -1 -16    7.10    1.80
   4   1  17    4.00    2.10
  -4  -1 -17    5.10    2.60
   4   1  18    5.80    2.40
  -4  -1 -18    3.60    2.50
   4   1  19    6.20    4.30
  -4  -1 -19    6.30    2.50
   4   1  20    3.90    2.80
  -4  -1 -20    4.10    2.80
   4   1  21    8.70    3.40
  -4  -1 -21   14.60    3.30
   4   1  22    1.90    3.20
  -4  -1 -22   -6.30    3.30
   4   1  23    5.70    3.30
  -4  -1 -23    5.30    4.10
   4   1  24   -4.10    3.70
  -4  -1 -24    4.90    3.40
   4   1  25   -0.60    5.30
  -4  -1 -25    2.30    3.90
   4   1  26   -2.50    5.70
  -4  -1 -26   -0.20    5.30
   4   2   0    1.80    1.00
   4   2   1   72.70    2.80
  -4  -2  -1   68.60    2.40
   4   2   2   60.80    2.20
  -4  -2  -2   61.90    1.70
   4   2   3   16.40    1.40
  -4  -2  -3   17.00    1.20
   4   2   4    0.50    0.80
  -4  -2  -4    0.80    0.90
   4   2   5    6.00    0.90
  -4  -2  -5    6.30    1.10
   4   2   6    7.20    1.20
  -4  -2  -6    4.80    1.20
   4   2   7    6.40    1.40
  -4  -2  -7    4.00    1.20
   4   2   8  107.10    3.30
  -4  -2  -8  101.90    4.90
   4   2   9   60.20    3.40
  -4  -2  -9   57.60    2.10
   4   2  10   15.70    2.20
  -4  -2 -10   12.80    1.50
   4   2  11    9.40    1.90
  -4  -2 -11   13.50    1.40
   4   2  12   93.10    4.50
  -4  -2 -12   85.60    3.90
   4   2  13   65.40    3.90
  -4  -2 -13   59.90    3.60
   4   2  14    1.00    1.50
  -4  -2 -14    2.20    1.80
   4   2  15    2.60    1.70
  -4  -2 -15    5.40    1.80
   4   2  16    1.00    2.00
  -4  -2 -16   -1.40    2.50
   4   2  17   26.10    3.10
  -4  -2 -17   31.30    3.00
   4   2  18   15.10    2.70
  -4  -2 -18   25.10    3.30
   4   2  19    2.90    2.50
  -4  -2 -19    1.50    2.30
   4   2  20    3.40    3.50
  -4  -2 -20    2.80    3.70
   4   2  21    1.30    2.70
  -4  -2 -21    4.40    2.90
   4   2  22   12.90    3.50
  -4  -2 -22   21.80    3.50
   4   2  23    2.00    3.40
  -4  -2 -23    7.00    3.10
   4   2  24    7.80    4.40
  -4  -2 -24    0.30    4.50
   4   2  25    0.70    5.10
  -4  -2 -25    3.70    4.20
   4   3   0   12.60    1.40
   4   3   1    4.90    1.10
  -4  -3  -1    2.80    1.40
   4   3   2   36.10    1.80
  -4  -3  -2   35.80    1.50
   4   3   3   78.10    2.20
  -4  -3  -3   83.70    3.10
   4   3   4   16.60    1.30
  -4  -3  -4   15.40    1.60
   4   3   5   29.10    1.70
  -4  -3  -5   24.80    1.90
   4   3   6   58.20    2.20
  -4  -3  -6   64.60    3.20
   4   3   7   61.10    2.40
  -4  -3  -7   64.70    3.30
   4   3   8    3.50    1.30
  -4  -3  -8    2.00    2.10
   4   3   9    5.10    1.30
  -4  -3  -9    8.80    0.80
   4   3  10   35.60    2.40
  -4  -3 -10   38.80    1.80
   4   3  11   39.90    2.40
  -4  -3 -11   42.20    2.00
   4   3  12    4.90    2.10
  -4  -3 -12    5.50    1.20
   4   3  13   12.50    3.00
  -4  -3 -13   13.40    1.70
   4   3  14    3.70    2.10
  -4  -3 -14    9.30    2.40
   4   3  15    4.90    2.60
  -4  -3 -15    6.40    2.30
   4   3  16    7.70    2.80
  -4  -3 -16   11.50    4.40
   4   3  17    0.20    2.10
  -4  -3 -17   -2.80    3.90
   4   3  18   -0.10    2.70
  -4  -3 -18   -3.00    4.40
   4   3  19    5.10    2.50
  -4  -3 -19   -2.10    4.10
   4   3  20    4.60    2.90
  -4  -3 -20    1.10    2.90
   4   3  21   -1.90    2.90
  -4  -3 -21    0.00    3.50
   4   3  22   -3.30    3.40
  -4  -3 -22   -1.00    3.30
   4   3  23    2.00    4.30
  -4  -3 -23    0.50    3.70
   4   3  24   11.40    5.80
  -4  -3 -24    9.80    4.30
   4   3  25   -6.20    7.90
   4   4   0   30.90    2.00
   4   4   1   56.80    2.20
  -4  -4  -1   53.50    3.00
   4   4   2   39.10    1.60
  -4  -4  -2   39.80    1.90
   4   4   3   75.50    2.50
  -4  -4  -3   73.10    3.10
   4   4   4   27.30    1.40
  -4  -4  -4   27.00    2.00
   4   4   5   52.80    2.10
  -4  -4  -5   49.80    3.40
   4   4   6   15.50    1.30
  -4  -4  -6   14.60    1.80
   4   4   7    7.00    1.30
  -4  -4  -7    7.40    1.50
   4   4   8   62.20    2.80
  -4  -4  -8   58.00    3.30
   4   4   9  111.40    4.30
  -4  -4  -9  115.30    3.40
   4   4  10    3.90    1.60
  -4  -4 -10    2.30    0.90
   4   4  11   11.80    2.50
  -4  -4 -11   12.00    1.30
   4   4  12   10.70    2.60
  -4  -4 -12   10.00    1.60
   4   4  13    3.50    2.00
  -4  -4 -13    4.30    1.50
   4   4  14    2.30    2.00
  -4  -4 -14    2.10    1.80
   4   4  15   39.80    4.20
  -4  -4 -15   41.10    3.20
   4   4  16    2.30    2.80
  -4  -4 -16    6.80    4.00
   4   4  17    0.70    2.90
  -4  -4 -17   -1.70    3.80
   4   4  18   18.20    3.90
  -4  -4 -18   13.10    2.90
   4   4  19    1.10    4.00
  -4  -4 -19    1.40    3.20
   4   4  20   -1.10    4.20
  -4  -4 -20    1.70    3.20
   4   4  21    3.10    4.70
  -4  -4 -21    9.60    4.30
   4   4  22    4.80    7.30
  -4  -4 -22   17.40    4.40
   4   4  23   37.80    6.00
  -4  -4 -23   15.10    6.40
   4   4  24    5.90    5.00
  -4  -4 -24    1.10    5.50
   4   4  25    0.60    8.50
   4   5   0   16.30    2.00
   4   5   1  121.20    3.90
  -4  -5  -1  117.00    3.90
   4   5   2   82.30    2.70
  -4  -5  -2   86.20    3.40
   4   5   3   20.90    1.50
  -4  -5  -3   15.70    1.70
   4   5   4   69.80    2.70
  -4  -5  -4   74.40    3.50
   4   5   5    4.00    1.10
  -4  -5  -5    5.80    1.90
   4   5   6    9.60    1.70
  -4  -5  -6   10.40    1.90
   4   5   7   12.00    1.40
  -4  -5  -7   10.80    1.90
   4   5   8    4.90    1.50
  -4  -5  -8    4.70    0.70
   4   5   9   16.20    2.40
  -4  -5  -9   15.40    1.20
   4   5  10   51.50    3.40
  -4  -5 -10   49.50    2.90
   4   5  11   17.10    2.20
  -4  -5 -11   13.00    1.60
   4   5  12   10.30    2.90
  -4  -5 -12   13.20    1.50
   4   5  13   26.60    4.20
  -4  -5 -13   24.50    2.40
   4   5  14   34.20    4.40
  -4  -5 -14   35.90    3.50
   4   5  15   14.00    3.00
  -4  -5 -15   11.80    2.60
   4   5  16   13.50    2.70
  -4  -5 -16   14.90    2.50
   4   5  17    6.50    3.30
  -4  -5 -17   -3.60    2.30
   4   5  18    7.70    3.30
  -4  -5 -18   13.30    3.40
   4   5  19   -1.40    2.90
  -4  -5 -19   -3.80    2.40
   4   5  20    5.30    7.30
  -4  -5 -20    3.20    3.20
   4   5  21    9.80    5.50
  -4  -5 -21    5.60    5.50
   4   5  22   -2.00    4.40
   4   5  23    1.70    5.30
  -4  -5 -23    1.90    5.20
   4   5  24    6.50    6.30
  -4  -5 -24    0.70    6.20
   4   6   0    0.40    1.30
   4   6   1   28.50    1.90
  -4  -6  -1   27.80    1.60
   4   6   2  101.70    4.10
  -4  -6  -2  109.10    3.50
   4   6   3   14.80    1.60
  -4  -6  -3   19.30    2.00
   4   6   4    4.30    1.20
  -4  -6  -4    6.40    1.70
   4   6   5   27.60    2.10
  -4  -6  -5   33.70    1.80
   4   6   6   43.00    2.70
  -4  -6  -6   46.60    2.50
   4   6   7   39.80    2.40
  -4  -6  -7   37.90    2.10
   4   6   8   29.10    2.10
  -4  -6  -8   30.30    2.10
   4   6   9    4.50    2.20
  -4  -6  -9    3.70    1.50
   4   6  10   39.10    3.10
  -4  -6 -10   39.10    2.80
   4   6  11   31.20    3.60
  -4  -6 -11   27.50    2.30
   4   6  12    5.30    2.80
  -4  -6 -12    4.50    2.80
   4   6  13   10.40    3.50
  -4  -6 -13   14.00    3.00
   4   6  14    0.10    2.30
  -4  -6 -14    3.90    2.30
   4   6  15   11.80    4.40
  -4  -6 -15   16.20    2.40
   4   6  16    1.90    2.50
  -4  -6 -16    3.50    2.30
   4   6  17    7.70    4.70
  -4  -6 -17    8.50    2.90
   4   6  18    1.10    3.20
  -4  -6 -18    2.60    2.80
   4   6  19   19.30    8.50
  -4  -6 -19    1.20    5.40
   4   6  20    7.40    4.70
  -4  -6 -20    4.20    3.60
   4   6  21    5.00    4.10
   4   6  22   18.80    6.40
   4   6  23    7.50    4.80
   4   6  24   -6.50   11.00
   4   7   0   17.40    1.70
   4   7   1   46.70    2.80
  -4  -7  -1   44.30    2.80
   4   7   2   70.30    2.90
  -4  -7  -2   70.80    2.70
   4   7   3   43.30    2.40
  -4  -7  -3   39.10    2.50
   4   7   4   46.30    2.90
  -4  -7  -4   40.70    2.20
   4   7   5   14.00    1.90
  -4  -7  -5   13.60    1.50
   4   7   6    1.10    2.60
  -4  -7  -6    1.10    1.40
   4   7   7   25.60    2.60
  -4  -7  -7   28.40    2.00
   4   7   8   44.20    3.90
  -4  -7  -8   46.50    2.70
   4   7   9    4.00    3.20
  -4  -7  -9    3.50    1.70
   4   7  10   18.20    3.70
  -4  -7 -10   12.70    2.20
   4   7  11   16.80    3.10
  -4  -7 -11   21.50    2.80
   4   7  12   12.20    3.40
  -4  -7 -12    9.30    2.30
   4   7  13    5.90    4.40
  -4  -7 -13   -0.50    2.20
   4   7  14   10.50    3.30
  -4  -7 -14    3.40    2.80
   4   7  15   24.10    5.60
  -4  -7 -15   21.70    3.30
   4   7  16    0.90    3.30
  -4  -7 -16    0.90    3.30
   4   7  17    1.30    3.30
  -4  -7 -17    4.20    3.00
   4   7  18   -0.80    7.50
   4   7  19   16.40    8.90
   4   7  20    7.90    4.90
   4   7  21   12.60    4.90
  -4  -7 -21   15.10    6.30
   4   7  22    7.10   10.10
  -4  -7 -22   -6.70    6.20
   4   7  23    3.70    5.60
  -4  -7 -23   -3.30    6.70
   4   8   0   36.60    2.30
   4   8   1   10.50    1.80
  -4  -8  -1    6.30    1.60
   4   8   2   34.20    2.60
  -4  -8  -2   42.30    2.70
   4   8   3   13.10    1.70
  -4  -8  -3   15.40    1.50
   4   8   4   15.90    1.90
  -4  -8  -4   17.30    1.50
   4   8   5   40.60    2.50
  -4  -8  -5   31.80    2.20
   4   8   6   63.10    3.60
  -4  -8  -6   56.70    3.50
   4   8   7   25.70    2.50
  -4  -8  -7   21.00    1.80
   4   8   8   31.20    4.60
  -4  -8  -8   23.30    2.30
   4   8   9    1.10    2.30
  -4  -8  -9    6.30    2.10
   4   8  10    1.00    2.10
  -4  -8 -10    7.50    2.20
   4   8  11   12.80    4.10
  -4  -8 -11    6.90    2.10
   4   8  12    4.00    2.90
  -4  -8 -12   12.10    2.90
   4   8  13   -0.10    3.80
  -4  -8 -13    0.90    2.30
   4   8  14    7.90    5.00
  -4  -8 -14   13.30    3.30
   4   8  15    1.40    3.00
  -4  -8 -15   -0.10    2.70
   4   8  16    2.80    3.80
   4   8  17   10.90    4.70
  -4  -8 -17   13.10    6.20
   4   8  18    0.40    7.80
  -4  -8 -18    4.30    5.20
   4   8  19    5.20    8.40
  -4  -8 -19    9.70    6.20
   4   8  20    8.00    9.90
  -4  -8 -20   13.90    5.70
   4   8  21    5.70    5.30
  -4  -8 -21    3.80    6.70
   4   8  22    5.10    6.00
   4   9   0   70.40    3.20
   4   9   1    3.20    1.40
  -4  -9  -1    2.10    1.70
   4   9   2    4.80    2.30
  -4  -9  -2    0.20    1.60
   4   9   3   26.30    2.70
  -4  -9  -3   25.40    1.90
   4   9   4   33.10    3.10
  -4  -9  -4   26.10    2.30
   4   9   5    9.70    2.10
  -4  -9  -5    7.00    2.00
   4   9   6   16.30    2.80
  -4  -9  -6   20.70    2.10
   4   9   7   31.40    3.40
  -4  -9  -7   41.50    3.80
   4   9   8   15.30    2.90
  -4  -9  -8   11.70    2.60
   4   9   9   18.40    2.50
  -4  -9  -9   20.30    2.90
   4   9  10   12.30    3.90
  -4  -9 -10   13.00    2.90
   4   9  11    5.00    3.10
  -4  -9 -11    7.90    3.00
   4   9  12    7.20    2.80
  -4  -9 -12   11.10    3.10
   4   9  13   10.00    3.90
  -4  -9 -13    5.40    3.10
   4   9  14    8.90    4.30
  -4  -9 -14   11.00    5.20
   4   9  15    0.80    3.70
  -4  -9 -15   21.60    5.30
   4   9  16    3.90    4.00
   4   9  17    1.30    4.10
  -4  -9 -17   -2.90    5.30
   4   9  18   10.10    4.60
  -4  -9 -18    9.60    5.50
   4   9  19    0.10    4.90
   4   9  20    8.30    5.20
   4   9  21   12.90    5.60
  -4  -9 -21    0.90    5.60
   4  10   0    5.70    1.90
   4  10   1   15.60    2.30
  -4 -10  -1   18.20    2.30
   4  10   2   25.40    2.70
  -4 -10  -2   22.30    2.80
   4  10   3    9.30    2.40
  -4 -10  -3    8.70    2.00
   4  10   4    0.70    2.80
  -4 -10  -4    3.60    2.30
   4  10   5   11.00    2.60
  -4 -10  -5   12.80    2.30
   4  10   6    3.10    2.40
  -4 -10  -6    4.40    2.20
   4  10   7    1.80    2.10
  -4 -10  -7    6.00    2.70
   4  10   8   -2.70    2.20
  -4 -10  -8   -1.80    2.50
   4  10   9    1.00    2.40
  -4 -10  -9    2.90    2.60
   4  10  10    1.60    2.90
  -4 -10 -10    0.10    2.70
   4  10  11   11.20    2.60
  -4 -10 -11    5.80    2.70
   4  10  12    1.00    4.60
  -4 -10 -12    0.80    4.30
   4  10  13   22.60    4.00
  -4 -10 -13   30.10    7.00
   4  10  14    2.30    3.30
  -4 -10 -14    5.40    5.10
   4  10  15    9.60    4.40
  -4 -10 -15    5.90    6.00
   4  10  16   -2.90    9.00
  -4 -10 -16    5.70    6.40
   4  10  17    5.10    4.30
  -4 -10 -17   12.50    6.00
   4  10  18    7.20    4.70
   4  10  19    1.20    4.90
  -4 -10 -19   -7.10    5.40
   4  11   0   18.60    2.30
   4  11   1    7.10    2.30
  -4 -11  -1    2.80    2.00
   4  11   2    0.60    2.50
  -4 -11  -2   -2.50    2.40
   4  11   3   10.50    2.70
  -4 -11  -3    7.70    2.70
   4  11   4    8.40    2.80
  -4 -11  -4    0.30    2.30
   4  11   5    8.50    3.80
  -4 -11  -5    7.70    2.40
   4  11   6    0.10    2.80
  -4 -11  -6   -0.60    2.40
   4  11   7   13.70    3.40
  -4 -11  -7    8.70    3.30
   4  11   8    4.60    3.10
  -4 -11  -8    9.20    3.10
   4  11   9    6.80    3.50
  -4 -11  -9    1.40    5.10
   4  11  10    1.00    2.30
  -4 -11 -10   -2.80    4.60
   4  11  11   18.20    4.30
  -4 -11 -11   22.40    6.50
   4  11  12    9.70    5.90
  -4 -11 -12   -0.50    4.60
   4  11  13    5.90    3.50
  -4 -11 -13   19.00    7.70
   4  11  14    9.70    6.30
  -4 -11 -14   10.00    4.90
   4  11  15    6.40    5.70
  -4 -11 -15   13.20    6.40
   4  11  16   -1.30    3.90
  -4 -11 -16   15.00    7.40
   4  11  17    5.10    4.80
  -4 -11 -17   -1.20    6.60
   4  11  18    3.60    9.00
  -4 -11 -18    3.90    6.20
   4  12   0   -1.40    2.30
   4  12   1    3.40    3.00
  -4 -12  -1    4.00    2.10
   4  12   2    7.50    2.70
  -4 -12  -2    4.30    2.10
   4  12   3    5.90    2.80
  -4 -12  -3    5.30    2.70
   4  12   4    4.60    2.90
  -4 -12  -4    1.10    2.70
   4  12   5    7.10    3.10
  -4 -12  -5    4.10    2.50
   4  12   6   -0.60    2.80
  -4 -12  -6    2.70    3.30
   4  12   7   -3.90    3.10
  -4 -12  -7   -9.10    5.50
   4  12   8    7.60    3.00
  -4 -12  -8    7.90    5.60
   4  12   9    6.70    5.20
  -4 -12  -9   -0.90    5.80
   4  12  10    7.60    3.60
  -4 -12 -10   -0.90    5.20
   4  12  11   -4.80    5.40
  -4 -12 -11    1.80    6.50
   4  12  12   25.40    4.50
  -4 -12 -12   33.30    7.30
   4  12  13   17.10    4.80
  -4 -12 -13   11.40    7.70
   4  12  14   -1.00    3.90
  -4 -12 -14  -10.30    5.00
   4  12  15   -0.90    6.60
  -4 -12 -15   18.30    8.20
   4  12  16    7.80    6.30
  -4 -12 -16  -10.90    7.50
   4  13   0    3.90    2.60
   4  13   1   -1.50    3.00
  -4 -13  -1   -2.40    3.10
   4  13   2    2.70    3.30
  -4 -13  -2    6.10    4.40
   4  13   3    6.00    3.10
  -4 -13  -3    2.00    3.40
   4  13   4    2.70    3.20
  -4 -13  -4   -0.20    4.30
   4  13   5    3.30    4.90
  -4 -13  -5   -1.90    5.50
   4  13   6    1.40    4.70
  -4 -13  -6   -2.80    6.20
   4  13   7   -1.50    4.70
  -4 -13  -7   11.20    5.20
   4  13   8    8.90    5.90
  -4 -13  -8   -7.30    7.50
   4  13   9    4.30    3.70
  -4 -13  -9   -5.20    5.50
   4  13  10   10.00    4.40
  -4 -13 -10    0.40    6.50
   4  13  11    4.20    4.20
  -4 -13 -11    8.20    7.00
   4  13  12   11.50    4.00
  -4 -13 -12   -0.90    7.50
   4  13  13    3.10    4.50
  -4 -13 -13   10.00    7.90
   4  14   0    0.90    4.40
   4  14   1   11.10    5.70
  -4 -14  -1   12.80    5.10
   4  14   2    2.40    4.80
  -4 -14  -2   12.80    9.10
   4  14   3    7.40    4.60
  -4 -14  -3   17.30    8.60
   4  14   4   -0.80    5.20
  -4 -14  -4   10.00    6.70
   4  14   5   11.30    5.20
  -4 -14  -5    7.80    8.00
   4  14   6    4.00    6.10
  -4 -14  -6   10.60    8.40
   4  14   7    3.40    5.40
  -4 -14  -7    1.50    5.90
   4  14   8    7.50    3.80
  -4 -14  -8   12.90    7.20
   4  14   9   12.90    4.40
  -4 -14  -9   23.70    9.20
   4  14  10   -2.80    3.80
  -4 -14 -10   -3.10    6.50
   4  15   0   12.40    8.90
   4  15   1    0.00    7.30
  -4 -15  -1    9.80    9.10
   4  15   2   10.90    7.90
  -4 -15  -2    5.70    9.30
   4  15   3    0.50    6.20
  -4 -15  -3  -11.20    8.20
   4  15   4   10.20    6.10
  -4 -15  -4   -0.40    8.80
   5   0   0   14.10    5.00
   5   0   1   57.50    4.50
   5   0   2  276.70    8.90
   5   0   3    2.70    1.40
   5   0   4    2.50    1.80
   5   0   5    3.20    1.50
   5   0   6   -1.30    1.60
   5   0   7    1.60    2.10
   5   0   8    7.70    2.00
   5   0   9   -2.20    2.60
   5   0  10   10.00    4.80
   5   0  11   -1.60    1.20
   5   0  12    5.60    1.60
   5   0  13   11.30    2.50
   5   0  14   12.50    6.50
   5   0  15    4.30    2.90
   5   0  16    2.90    3.50
   5   0  17   -3.00    4.00
   5   0  18    8.10    3.70
   5   0  19    9.60    4.70
   5   0  20    5.80    4.20
   5   0  21   -0.60    4.50
   5   0  22   -3.30    4.10
   5   0  23    2.10    5.50
   5   1   0  232.20    7.30
   5   1   1    9.60    1.50
  -5  -1  -1   10.60    4.50
   5   1   2   14.60    1.80
  -5  -1  -2   27.40    4.90
   5   1   3   98.30    3.90
  -5  -1  -3   96.90    3.20
   5   1   4   11.70    1.80
  -5  -1  -4   14.20    1.50
   5   1   5   75.50    5.10
  -5  -1  -5   76.50    3.90
   5   1   6   40.60    3.70
  -5  -1  -6   34.80    3.20
   5   1   7    2.00    1.70
  -5  -1  -7    1.90    1.70
   5   1   8    6.90    2.20
  -5  -1  -8    7.20    2.40
   5   1   9   35.70    2.10
  -5  -1  -9   31.10    3.40
   5   1  10   48.40    2.50
  -5  -1 -10   39.60    4.50
   5   1  11    8.10    2.80
  -5  -1 -11    7.10    3.40
   5   1  12   23.20    3.20
  -5  -1 -12   23.10    6.20
   5   1  13   -3.20    2.60
  -5  -1 -13   -1.80    3.70
   5   1  14   23.40    4.10
  -5  -1 -14   14.60    3.00
   5   1  15    4.70    2.90
  -5  -1 -15   -2.10    2.40
   5   1  16   11.80    3.40
  -5  -1 -16   15.50    5.10
   5   1  17    5.80    3.90
  -5  -1 -17   10.20    5.20
   5   1  18   23.60    5.10
  -5  -1 -18   37.50    7.90
   5   1  19    7.60    3.80
  -5  -1 -19    8.10    6.00
   5   1  20    4.40    4.40
  -5  -1 -20    1.00    7.10
   5   1  21   -0.90    4.80
  -5  -1 -21   -1.70    7.60
   5   1  22    1.80    5.40
  -5  -1 -22    2.20    6.40
   5   1  23    1.80    6.10
  -5  -1 -23    3.30    7.70
   5   2   0    9.40    1.30
   5   2   1   60.10    2.60
  -5  -2  -1   53.40    2.50
   5   2   2   12.40    1.80
  -5  -2  -2   20.40    2.10
   5   2   3   52.60    3.10
  -5  -2  -3   53.80    4.20
   5   2   4   17.20    1.90
  -5  -2  -4   14.90    1.00
   5   2   5   40.70    3.60
  -5  -2  -5   42.10    2.10
   5   2   6   29.60    2.50
  -5  -2  -6   27.00    2.90
   5   2   7    4.90    2.70
  -5  -2  -7    2.20    2.10
   5   2   8   29.20    2.30
  -5  -2  -8   27.00    3.30
   5   2   9   87.50    3.60
  -5  -2  -9   76.70    6.10
   5   2  10    2.40    2.20
  -5  -2 -10   -1.80    1.70
   5   2  11    0.90    2.10
  -5  -2 -11    2.20    4.60
   5   2  12    8.90    2.70
  -5  -2 -12    3.40    4.30
   5   2  13    6.40    2.30
  -5  -2 -13   10.20    5.10
   5   2  14    5.20    3.30
  -5  -2 -14   13.90    5.50
   5   2  15    1.40    3.70
  -5  -2 -15    2.60    4.60
   5   2  16    1.10    3.00
  -5  -2 -16   -2.60    5.70
   5   2  17    6.90    4.00
  -5  -2 -17    4.70    5.80
   5   2  18    4.90    3.80
  -5  -2 -18    0.80    5.50
   5   2  19    7.70    4.80
  -5  -2 -19    6.70    6.10
   5   2  20   18.00    5.10
  -5  -2 -20   12.60    6.90
   5   2  21   10.50    4.80
  -5  -2 -21    9.30    6.80
   5   2  22    7.70    5.90
  -5  -2 -22    6.10    7.10
   5   2  23   -3.50    5.30
  -5  -2 -23    3.60    7.70
   5   3   0   69.00    3.00
   5   3   1   32.20    2.40
  -5  -3  -1   29.10    2.30
   5   3   2   22.70    2.10
  -5  -3  -2   20.60    2.00
   5   3   3   30.30    2.40
  -5  -3  -3   26.00    2.30
   5   3   4    5.00    1.70
  -5  -3  -4    3.60    0.90
   5   3   5   20.10    2.20
  -5  -3  -5   14.90    1.70
   5   3   6    5.30    1.60
  -5  -3  -6    1.20    1.40
   5   3   7   21.60    2.10
  -5  -3  -7   19.00    2.80
   5   3   8   19.80    2.00
  -5  -3  -8   18.20    2.10
   5   3   9    5.90    1.50
  -5  -3  -9    5.00    1.70
   5   3  10    2.00    2.10
  -5  -3 -10   -1.60    2.20
   5   3  11   34.30    3.10
  -5  -3 -11   30.80    3.30
   5   3  12    9.20    2.60
  -5  -3 -12   11.80    4.30
   5   3  13    3.80    2.70
  -5  -3 -13    6.10    2.60
   5   3  14    1.60    2.80
  -5  -3 -14    0.90    4.80
   5   3  15    1.30    2.70
  -5  -3 -15   -3.60    2.70
   5   3  16    0.80    3.10
  -5  -3 -16    6.30    3.10
   5   3  17    0.90    2.80
  -5  -3 -17    2.10    3.40
   5   3  18    3.10    4.40
  -5  -3 -18    6.90    5.40
   5   3  19    1.50    4.50
  -5  -3 -19   -1.30    5.40
   5   3  20   11.90    4.80
  -5  -3 -20   22.10    7.40
   5   3  21    2.40    5.00
  -5  -3 -21    6.20    5.90
   5   3  22    2.00    5.10
  -5  -3 -22    7.50    8.50
   5   4   0    3.10    1.50
   5   4   1  136.80    4.80
  -5  -4  -1  141.20    5.40
   5   4   2   20.60    1.90
  -5  -4  -2   24.20    2.10
   5   4   3   11.00    1.80
  -5  -4  -3    5.70    2.40
   5   4   4   15.60    2.40
  -5  -4  -4   14.40    1.40
   5   4   5   12.00    1.50
  -5  -4  -5    6.10    1.70
   5   4   6    7.00    1.50
  -5  -4  -6    8.60    2.00
   5   4   7   12.90    2.00
  -5  -4  -7    9.70    2.00
   5   4   8    3.10    2.00
  -5  -4  -8    1.70    2.60
   5   4   9    1.20    2.10
  -5  -4  -9    1.90    2.70
   5   4  10   19.90    3.90
  -5  -4 -10   15.70    2.80
   5   4  11    4.20    2.40
  -5  -4 -11   11.30    2.90
   5   4  12    5.50    3.40
  -5  -4 -12   16.00    3.10
   5   4  13    4.00    3.00
  -5  -4 -13    6.10    2.70
   5   4  14    2.50    2.80
  -5  -4 -14   -9.70    6.40
   5   4  15   -1.90    4.70
  -5  -4 -15    6.20    4.90
   5   4  16    1.60    3.20
  -5  -4 -16    6.40    3.40
   5   4  17   -2.30    3.70
  -5  -4 -17   -1.00    3.50
   5   4  18   -0.50    3.10
  -5  -4 -18    9.10    5.60
   5   4  19    3.70    4.00
  -5  -4 -19   -1.20    6.50
   5   4  20    5.20    4.00
  -5  -4 -20   13.20    7.20
   5   4  21    8.50    4.50
  -5  -4 -21   24.00    7.00
   5   4  22    1.80    5.80
  -5  -4 -22    1.80    6.80
   5   5   0    2.70    1.80
   5   5   1   91.20    3.80
  -5  -5  -1   90.60    4.60
   5   5   2    1.30    2.00
  -5  -5  -2    4.90    2.50
   5   5   3   19.70    2.60
  -5  -5  -3   17.20    2.90
   5   5   4    3.90    1.30
  -5  -5  -4    2.90    1.30
   5   5   5   20.90    2.60
  -5  -5  -5   26.80    2.60
   5   5   6   -0.50    2.30
  -5  -5  -6   -0.60    2.20
   5   5   7   11.80    2.60
  -5  -5  -7    3.80    3.00
   5   5   8   -0.70    3.60
  -5  -5  -8   -2.80    2.60
   5   5   9    8.50    2.10
  -5  -5  -9    6.50    3.30
   5   5  10    3.60    2.30
  -5  -5 -10    3.20    2.90
   5   5  11   26.50    4.60
  -5  -5 -11   27.90    4.40
   5   5  12    2.80    3.80
  -5  -5 -12    0.30    3.40
   5   5  13    0.00    4.10
  -5  -5 -13   10.70    4.60
   5   5  14    2.60    3.00
  -5  -5 -14    3.30    3.10
   5   5  15   -1.80    3.30
  -5  -5 -15   -1.20    4.60
   5   5  16   -0.30    5.00
  -5  -5 -16    9.90    3.90
   5   5  17    5.30    3.90
  -5  -5 -17   -1.30    5.70
   5   5  18   10.00    3.80
  -5  -5 -18   17.10    7.50
   5   5  19   -6.80    5.10
  -5  -5 -19    3.60    6.60
   5   5  20   -0.20    4.30
  -5  -5 -20   -1.80    5.80
   5   5  21   -0.40    4.70
   5   6   0    6.70    2.10
   5   6   1    0.40    1.90
  -5  -6  -1    7.60    2.60
   5   6   2   33.60    2.60
  -5  -6  -2   32.40    3.50
   5   6   3    9.30    2.10
  -5  -6  -3    4.60    2.80
   5   6   4    9.50    2.40
  -5  -6  -4   10.90    3.70
   5   6   5   24.30    2.50
  -5  -6  -5   26.30    4.40
   5   6   6   11.20    2.90
  -5  -6  -6    2.60    3.10
   5   6   7   10.50    2.20
  -5  -6  -7   10.80    3.30
   5   6   8   10.90    2.30
  -5  -6  -8    9.40    3.60
   5   6   9   -3.30    3.40
  -5  -6  -9   -3.60    3.00
   5   6  10    7.20    2.60
  -5  -6 -10    9.00    4.20
   5   6  11   24.60    4.70
  -5  -6 -11   35.40    6.00
   5   6  12    7.70    3.30
  -5  -6 -12    6.70    3.30
   5   6  13    1.20    3.00
  -5  -6 -13    0.20    4.10
   5   6  14   14.80    5.40
  -5  -6 -14    5.10    4.60
   5   6  15   15.00    5.20
  -5  -6 -15    2.60    5.00
   5   6  16   11.00    3.40
  -5  -6 -16    9.70    5.00
   5   6  17    6.00    4.00
   5   6  18    4.60    4.10
   5   6  19    3.20    5.40
   5   6  20    9.10    6.60
   5   7   0    1.60    2.50
   5   7   1   17.80    3.10
  -5  -7  -1   17.80    3.60
   5   7   2   27.80    2.70
  -5  -7  -2   27.60    3.90
   5   7   3   24.20    1.90
  -5  -7  -3   33.60    4.00
   5   7   4    1.00    2.50
  -5  -7  -4    6.50    2.80
   5   7   5   23.60    3.10
  -5  -7  -5   24.10    4.90
   5   7   6    9.20    2.80
  -5  -7  -6    6.00    4.10
   5   7   7   -0.10    3.90
  -5  -7  -7    3.10    4.60
   5   7   8    4.90    4.00
   5   7   9   -0.30    4.00
   5   7  10   11.80    3.10
  -5  -7 -10    1.00    4.20
   5   7  11   -1.00    3.10
  -5  -7 -11    0.40    3.80
   5   7  12    5.30    4.10
  -5  -7 -12    7.60    4.00
   5   7  13    1.80    4.90
  -5  -7 -13    5.90    5.10
   5   7  14   -1.40    3.70
  -5  -7 -14    2.10    4.90
   5   7  15   -1.60    3.80
  -5  -7 -15   -0.30    4.90
   5   7  16   -2.40    5.60
  -5  -7 -16    6.80    6.30
   5   7  17    4.60    5.50
  -5  -7 -17    4.10    5.20
   5   7  18   11.60    4.00
  -5  -7 -18    5.30    6.30
   5   7  19    1.30    4.30
   5   8   0   11.40    3.60
   5   8   1    0.80    2.90
  -5  -8  -1   -3.40    2.40
   5   8   2    3.90    2.50
  -5  -8  -2    9.30    3.40
   5   8   3   10.60    2.80
  -5  -8  -3    7.60    3.50
   5   8   4    8.10    2.80
  -5  -8  -4   12.20    3.50
   5   8   5    2.50    2.90
  -5  -8  -5    3.30    4.10
   5   8   6    0.10    2.00
  -5  -8  -6    4.30    4.30
   5   8   7    6.30    2.20
  -5  -8  -7   -2.70    3.90
   5   8   8    4.40    2.30
  -5  -8  -8   -1.10    3.30
   5   8   9    4.00    2.40
  -5  -8  -9   -2.70    4.20
   5   8  10   18.10    3.40
  -5  -8 -10   18.50    5.70
   5   8  11   -1.20    2.80
  -5  -8 -11    8.60    4.70
   5   8  12    8.00    3.20
  -5  -8 -12    8.40    4.30
   5   8  13    0.90    3.50
  -5  -8 -13   -4.00    5.50
   5   8  14    8.90    5.40
  -5  -8 -14   -1.10    5.50
   5   8  15    5.70    3.60
  -5  -8 -15    1.30    5.40
   5   8  16    1.60    4.30
  -5  -8 -16    4.20    5.90
   5   8  17   11.90    4.70
   5   8  18   -2.40    4.30
  -5  -8 -18   -0.20    5.90
   5   9   0   -4.70    3.50
   5   9   1    7.60    3.20
  -5  -9  -1    9.80    3.00
   5   9   2    7.30    3.10
  -5  -9  -2    9.70    3.60
   5   9   3    5.90    4.00
  -5  -9  -3    5.20    3.70
   5   9   4    4.20    4.40
  -5  -9  -4    8.10    3.50
   5   9   5    4.10    2.80
  -5  -9  -5    6.40    4.60
   5   9   6    7.20    3.20
  -5  -9  -6    8.30    5.80
   5   9   7    5.30    3.50
  -5  -9  -7    8.70    4.90
   5   9   8    5.60    3.80
  -5  -9  -8    7.40    4.20
   5   9   9   -2.10    3.40
  -5  -9  -9   -2.50    4.40
   5   9  10    5.90    2.90
  -5  -9 -10    2.70    4.80
   5   9  11   -0.10    3.60
  -5  -9 -11    6.60    4.10
   5   9  12   13.80    3.90
  -5  -9 -12    8.60    4.20
   5   9  13    9.90    5.60
  -5  -9 -13   10.20    6.20
   5   9  14    2.60    5.70
  -5  -9 -14    4.20    4.70
   5   9  15   10.70    6.50
  -5  -9 -15   -4.70    4.60
   5   9  16    5.30    5.90
   5   9  17    4.00    6.60
  -5  -9 -17    5.50    7.20
   5  10   0    5.80    3.00
   5  10   1   -2.20    3.20
  -5 -10  -1    0.90    3.10
   5  10   2   10.90    4.10
  -5 -10  -2   13.60    3.30
   5  10   3   13.40    4.80
  -5 -10  -3    4.30    3.40
   5  10   4    4.70    4.30
  -5 -10  -4    2.10    3.50
   5  10   5   -3.20    4.10
  -5 -10  -5   -2.60    4.90
   5  10   6   17.20    5.00
  -5 -10  -6    1.20    5.80
   5  10   7    9.10    3.60
  -5 -10  -7   11.50    6.90
   5  10   8    8.20    3.60
  -5 -10  -8    4.40    6.00
   5  10   9   -0.60    3.70
  -5 -10  -9    7.10    4.70
   5  10  10   18.80    4.20
  -5 -10 -10   10.50    5.10
   5  10  11    5.40    4.10
   5  10  12    1.60    4.00
  -5 -10 -12   -3.90    5.10
   5  10  13   -1.60    4.30
   5  10  14    5.90    5.70
  -5 -10 -14    2.20    6.60
   5  10  15   -4.80    6.10
  -5 -10 -15  -11.00    7.30
   5  11   0    0.20    3.20
   5  11   1    0.90    3.60
  -5 -11  -1   -3.90    3.40
   5  11   2   21.70    5.40
  -5 -11  -2   14.20    3.50
   5  11   3   -9.10    4.40
  -5 -11  -3    0.00    3.40
   5  11   4   17.70    4.70
  -5 -11  -4   17.10    4.60
   5  11   5   -0.70    4.90
  -5 -11  -5   11.10    6.40
   5  11   6   33.00    5.80
  -5 -11  -6   21.20    6.90
   5  11   7    9.90    5.40
  -5 -11  -7   -2.40    4.30
   5  11   8   10.70    5.20
  -5 -11  -8    9.90    5.60
   5  11   9    5.80    5.60
  -5 -11  -9    6.90    5.40
   5  11  10   26.80    6.10
   5  11  11   11.10    6.30
  -5 -11 -11    2.10    7.30
   5  11  12    4.10    6.70
  -5 -11 -12   -7.90    6.40
   5  11  13    5.40    5.80
  -5 -11 -13    8.40    6.40
   5  12   0    1.70    4.80
   5  12   1   -0.20    5.00
  -5 -12  -1   -0.20    4.60
   5  12   2    0.10    3.80
  -5 -12  -2   -0.30    3.30
   5  12   3   -2.50    4.90
  -5 -12  -3    1.70    3.80
   5  12   4    0.00    5.20
  -5 -12  -4   -0.50    2.90
   5  12   5    4.20    6.10
  -5 -12  -5   -2.00    7.20
   5  12   6   -7.50    5.60
  -5 -12  -6   -5.10    7.10
   5  12   7   -4.20    4.80
  -5 -12  -7    5.00    6.90
   5  12   8   -4.90    5.30
  -5 -12  -8    5.40    5.50
   5  12   9    6.10    6.10
  -5 -12  -9   16.20    8.20
   5  12  10   13.20    7.10
  -5 -12 -10   10.40    6.20
   5  13   0   12.50    6.10
   5  13   1   17.10    5.70
  -5 -13  -1    3.30    4.30
   5  13   2   -5.50    5.40
  -5 -13  -2   -4.50    4.70
   5  13   3   -0.90    5.50
  -5 -13  -3   -1.50    8.40
   5  13   4    1.70    5.60
  -5 -13  -4  -14.30    6.70
   5  13   5    8.90    6.20
  -5 -13  -5   14.80    8.80
   5  13   6   12.70    6.30
  -5 -13  -6   19.60    7.30
   6   0   0   12.40    5.80
   6   0   1   14.00    4.10
   6   0   2    2.20    3.80
   6   0   3    1.90    5.60
   6   0   4    1.30    5.80
   6   0   5   -5.30    5.60
   6   0   6   -1.00    5.60
   6   0   7    0.40    6.10
   6   0   8   -0.60    3.00
   6   0   9    3.30    3.30
   6   0  10    5.40    3.40
   6   0  11    7.00    3.70
   6   0  12    1.60    3.90
   6   0  13   -2.70    3.80
   6   0  14    1.10    4.50
   6   0  15   -4.60    6.90
   6   0  16    5.20    7.70
   6   0  17   16.40    7.90
   6   0  18    6.10    6.00
   6   0  19    4.10    8.30
   6   1   0   10.00    4.00
   6   1   1   20.50    4.10
  -6  -1  -1   20.60    3.70
   6   1   2    8.60    4.10
  -6  -1  -2    1.90    3.70
   6   1   3   17.20    4.00
   6   1   4    3.90    5.20
   6   1   5    6.50    4.50
   6   1   6   13.80    3.20
  -6  -1  -6   15.80    5.50
   6   1   7   19.00    3.30
  -6  -1  -7   25.00    7.00
   6   1   8    1.10    3.20
  -6  -1  -8   12.30    5.80
   6   1   9    7.50    3.50
  -6  -1  -9    2.80    6.20
   6   1  10   15.30    3.70
  -6  -1 -10    8.00    5.90
   6   1  11   -0.40    4.10
  -6  -1 -11    9.60    6.50
   6   1  12    2.30    3.90
  -6  -1 -12    3.70    6.70
   6   1  13    2.50    4.30
  -6  -1 -13   -0.30    5.60
   6   1  14    2.30    4.60
  -6  -1 -14    3.00    7.50
   6   1  15    3.10    5.10
  -6  -1 -15   -2.80    6.70
   6   1  16    1.50    5.40
  -6  -1 -16    3.00    8.10
   6   1  17    6.40    5.20
  -6  -1 -17    0.60    7.30
   6   1  18    3.20    5.40
  -6  -1 -18   -4.50    8.00
   6   1  19    2.00    7.70
  -6  -1 -19   -3.40    8.70
   6   2   0   53.10    5.40
   6   2   1    4.20    4.00
  -6  -2  -1    2.30    3.80
   6   2   2   31.00    3.70
  -6  -2  -2   22.50    5.60
   6   2   3    6.40    3.00
   6   2   4    2.10    2.30
   6   2   5    3.20    2.90
   6   2   6    3.70    3.10
   6   2   7   31.30    4.10
   6   2   8   19.00    3.80
  -6  -2  -8   39.20    6.80
   6   2   9    9.60    3.90
  -6  -2  -9   10.50    6.70
   6   2  10   -0.30    3.50
  -6  -2 -10    9.60    7.20
   6   2  11    6.50    4.20
  -6  -2 -11   14.30    7.10
   6   2  12    4.70    4.00
  -6  -2 -12    1.60    6.30
   6   2  13   -8.80    4.50
  -6  -2 -13   -4.40    6.80
   6   2  14    3.80    4.60
  -6  -2 -14   -1.80    6.80
   6   2  15    8.80    4.70
  -6  -2 -15   10.80    6.80
   6   2  16   -2.10    4.90
  -6  -2 -16   12.20    7.80
   6   2  17    3.50    5.40
  -6  -2 -17   12.80    8.50
   6   2  18    6.50    5.90
  -6  -2 -18    8.10    7.60
   6   2  19   -2.00    7.20
   6   3   0   20.40    4.30
   6   3   1    6.10    3.10
  -6  -3  -1   15.60    4.30
   6   3   2   41.00    2.90
  -6  -3  -2   42.80    6.90
   6   3   3   22.10    2.50
   6   3   4   27.70    3.10
   6   3   5    5.40    2.70
   6   3   6    4.20    3.00
   6   3   7   -9.60    3.10
   6   3   8   20.10    4.30
   6   3   9   19.10    4.30
   6   3  10    6.00    3.10
   6   3  11    3.00    4.20
  -6  -3 -11   -0.80    5.20
   6   3  12   17.10    4.30
  -6  -3 -12   27.00    8.20
   6   3  13   11.10    5.30
  -6  -3 -13    9.60    6.90
   6   3  14   -0.10    4.70
  -6  -3 -14    1.00    6.40
   6   3  15    8.90    5.60
  -6  -3 -15   21.00    7.40
   6   3  16   -3.40    8.10
  -6  -3 -16    7.80    7.20
   6   3  17    7.40    5.50
  -6  -3 -17    0.00    7.80
   6   3  18    0.90    5.00
  -6  -3 -18   11.70    7.80
   6   4   0   39.20    2.90
   6   4   1   22.80    2.80
  -6  -4  -1   21.10    3.10
   6   4   2    2.50    2.40
  -6  -4  -2   -1.20    5.80
   6   4   3    0.60    2.70
   6   4   4    7.10    3.00
   6   4   5    8.10    2.90
   6   4   6    1.90    3.00
   6   4   7    3.90    3.70
   6   4   8    4.60    3.70
   6   4   9   -1.10    3.80
   6   4  10    9.10    4.50
   6   4  11   13.00    4.40
   6   4  12    4.40    4.60
   6   4  13    7.70    4.80
   6   4  14    3.80    5.80
  -6  -4 -14   14.70    7.20
   6   4  15   16.80    6.00
  -6  -4 -15   10.60    8.50
   6   4  16   11.40    5.70
  -6  -4 -16   17.00    7.10
   6   4  17    7.60    6.10
  -6  -4 -17    1.30    9.10
   6   4  18   -0.40    4.70
  -6  -4 -18    1.80    7.60
   6   5   0    3.70    2.50
   6   5   1    2.90    2.40
  -6  -5  -1    7.60    2.70
   6   5   2    4.70    2.50
  -6  -5  -2   10.70    3.30
   6   5   3    1.10    2.60
   6   5   4   29.50    3.80
   6   5   5    8.40    3.20
   6   5   6    0.70    2.80
   6   5   7    4.40    2.90
   6   5   8   -1.30    3.30
   6   5   9   -0.90    4.30
   6   5  10   -6.80    6.60
   6   5  11    0.60    4.40
   6   5  12   10.80    4.50
   6   5  13    6.60    5.50
   6   5  14    3.20    5.00
   6   5  15   -4.10    5.50
   6   5  16   14.00    6.10
   6   5  17    6.50    6.90
   6   6   0    3.40    3.20
   6   6   1   23.30    3.40
  -6  -6  -1   27.90    3.50
   6   6   2   22.70    3.20
  -6  -6  -2   29.30    4.30
   6   6   3    8.00    3.30
  -6  -6  -3    6.50    4.20
   6   6   4    0.50    3.00
  -6  -6  -4   -0.60    3.50
   6   6   5    2.70    3.30
   6   6   6    4.70    3.00
   6   6   7    1.80    3.70
   6   6   8   -2.40    3.80
   6   6   9   13.40    4.60
   6   6  10   26.40    5.20
   6   6  11    4.30    4.90
   6   6  12    0.70    4.20
   6   6  13  -10.70    5.30
   6   6  14   -6.70    5.80
   6   6  15    4.80    5.60
   6   6  16    4.90    5.90
   6   7   0   36.80    4.10
   6   7   1   11.00    3.30
  -6  -7  -1    6.30    3.40
   6   7   2    8.30    3.20
  -6  -7  -2   13.40    3.60
   6   7   3    3.30    3.00
  -6  -7  -3    5.00    4.00
   6   7   4    6.70    3.30
  -6  -7  -4    5.00    4.60
   6   7   5    9.30    3.30
   6   7   6    0.80    3.70
   6   7   7   15.80    4.00
   6   7   8   53.80    5.50
   6   7   9    0.90    4.00
   6   7  10   -2.50    3.80
   6   7  11   -3.00    5.10
   6   7  12    2.20    5.50
   6   7  13    1.00    5.70
   6   7  14   -4.00    5.30
   6   7  15   10.10    6.00
   6   8   0    8.50    3.50
   6   8   1    5.80    3.50
  -6  -8  -1   -3.90    3.70
   6   8   2    6.20    3.60
  -6  -8  -2    5.70    3.40
   6   8   3    8.20    4.50
  -6  -8  -3   -1.40    4.00
   6   8   4    0.60    4.10
  -6  -8  -4    3.00    5.60
   6   8   5    5.80    3.40
  -6  -8  -5   14.50    5.00
   6   8   6    3.40    3.60
   6   8   7    1.90    4.00
   6   8   8   28.00    4.30
   6   8   9    0.20    4.30
   6   8  10   13.90    4.80
   6   8  11    3.90    4.00
   6   8  12    9.50    4.50
   6   8  13    6.00    6.00
   6   9   0   -0.90    3.60
   6   9   1    1.20    3.70
  -6  -9  -1   10.00    3.90
   6   9   2    9.60    4.60
  -6  -9  -2    6.80    3.60
   6   9   3    1.10    4.10
  -6  -9  -3    8.90    4.10
   6   9   4    0.80    4.20
  -6  -9  -4   -3.80    5.30
   6   9   5   14.70    4.80
  -6  -9  -5   -3.50    5.30
   6   9   6    3.30    4.70
   6   9   7   -6.80    3.70
   6   9   8    9.90    4.10
   6   9   9    5.60    5.00
   6   9  10   -5.60    4.50
   6   9  11   -2.80    4.90
   6  10   0   18.70    4.50
   6  10   1   -2.10    5.00
  -6 -10  -1    6.30    4.10
   6  10   2    5.90    5.30
  -6 -10  -2    2.90    4.00
   6  10   3   12.60    5.60
  -6 -10  -3   16.10    4.20
   6  10   4    2.10    5.00
  -6 -10  -4   12.80    5.40
   6  10   5    6.50    5.30
   6  10   6   -4.60    6.00
   6  10   7    0.60    5.60
   6  10   8   11.00    6.20
   6  11   0    2.60    4.40
   6  11   1    4.80    6.10
  -6 -11  -1    6.20    4.50
   6  11   2   15.80    6.00
  -6 -11  -2    4.90    4.80
   6  11   3    8.20    6.30
  -6 -11  -3    3.80    5.50
  -6 -11  -4    2.30    7.20
   7   0   0    3.80    6.30
   7   0   1    1.50    4.30
   7   0   2   21.10    7.70
   7   0   3   -5.90    5.30
   7   0   4    1.10    5.60
   7   0   5    3.90    5.40
   7   0   6    1.50    5.20
   7   0   8    9.70    8.50
   7   0   9  -10.90    6.10
   7   0  10    8.20    7.60
   7   0  11    1.40    8.40
   7   0  12   -3.10    8.90
   7   0  13   -0.50    8.30
   7   1   0   -3.70    4.70
   7   1   1   -0.10    5.00
  -7  -1  -1   -6.10    6.80
   7   1   2    5.20    6.00
  -7  -1  -2   -7.70    6.00
   7   1   3   11.80    6.00
  -7  -1  -3   13.10    6.50
  -7  -1  -4   -3.60    5.10
   7   1   5   16.70    6.30
   7   1   6    6.40    5.30
   7   1   7   18.20    7.40
   7   1   8   18.90    8.30
   7   1   9    3.40    6.20
   7   1  10  -11.40    9.50
  -7  -1 -10   15.60    6.40
   7   1  11   -5.00    6.40
  -7  -1 -11    1.40    8.80
   7   1  12    5.60    9.00
  -7  -1 -12    7.50    9.20
   7   2   0   -6.70    4.80
   7   2   1    4.70    5.10
  -7  -2  -1   -1.20    6.70
   7   2   2    8.00    8.30
  -7  -2  -2    5.80    5.90
   7   2   3    6.80    6.60
  -7  -2  -3   10.30    5.90
   7   2   4   10.50    6.90
  -7  -2  -4   10.10    6.70
   7   2   5   24.80    5.50
  -7  -2  -5   22.40    7.30
   7   2   6   20.20    5.40
   7   2   7   -7.50    5.60
   7   2   8    8.60    8.20
   7   2   9    8.10    8.50
   7   2  10   12.70    8.00
   7   2  11    5.40    8.10
   7   2  12    1.50    7.80
   7   3   0   -1.90    6.60
   7   3   1   -5.10    4.80
  -7  -3  -1  -12.60    6.80
   7   3   2  -10.40    7.20
  -7  -3  -2    4.70    7.00
   7   3   3    9.90    6.80
  -7  -3  -3    9.10    6.60
   7   3   4    6.70    5.50
  -7  -3  -4   -3.10    5.30
   7   3   5   -1.10    5.00
  -7  -3  -5   -2.80    6.60
   7   3   6    0.50    5.30
   7   3   7   12.50    5.20
   7   3   8    2.50    5.30
   7   3   9   -0.30    8.80
   7   3  10   11.70    7.80
   7   3  11    1.40    8.90
   7   3  12    9.90   10.20
   7   4   0    4.90    6.60
   7   4   1   -4.30    7.40
  -7  -4  -1   -5.40    7.20
   7   4   2    7.60    6.50
  -7  -4  -2    4.00    7.70
   7   4   3   -2.80    4.90
  -7  -4  -3   10.40    7.50
   7   4   4    0.00    5.40
  -7  -4  -4   -6.00    4.90
   7   4   5    7.70    5.60
  -7  -4  -5    4.70    5.80
   7   4   6   -1.70    5.80
   7   4   7   22.50    6.40
   7   4   8    5.60    4.70
   7   4   9    3.30    5.30
   7   4  10   -3.00    7.40
   7   4  11   -4.70    8.00
   7   5   0    5.50    7.80
   7   5   1    1.80    7.10
  -7  -5  -1    0.60    7.00
   7   5   2   -4.30    7.90
  -7  -5  -2   -2.30    7.70
   7   5   3    8.60    5.70
  -7  -5  -3   -6.30    6.30
   7   5   4    8.20    5.30
  -7  -5  -4   -4.00    5.90
   7   5   5    4.90    5.60
  -7  -5  -5   10.60    7.90
   7   5   6    8.30    5.10
   7   5   7    6.50    5.50
   7   5   8  -12.10    5.70
   7   5   9   11.00    6.30
   7   6   0   -3.40    7.00
   7   6   1   -4.00    4.80
  -7  -6  -1   -9.00    6.30
   7   6   2  -10.90    8.60
  -7  -6  -2   11.10    7.60
   7   6   3   14.00   10.20
  -7  -6  -3    0.80    7.70
   7   6   4    1.40    5.80
  -7  -6  -4   19.00    8.80
   7   6   5    6.40    6.20
  -7  -6  -5   -9.50    9.00
   7   6   6    5.00    5.50
   7   6   7   -0.40    6.70
   7   6   8   -2.50    5.70
   7   7   0  -16.10    7.80
   7   7   1   -5.80    5.00
  -7  -7  -1   -0.60    8.30
   7   7   2   12.90    9.20
  -7  -7  -2    4.50    8.20
   7   7   3   -3.90    7.50
  -7  -7  -3  -13.50    7.80
   7   7   4   13.80    8.40
  -7  -7  -4   -3.50    7.90
   7   7   5   18.80    5.70
  -7  -7  -5   20.40    8.80
;
_shelx_hkl_checksum     19303
_shelx_res_file
;
    jel-191115.res created by SHELXL-2014/7
TITL test structure: JeL-191115
CELL  0.71073   5.5044  12.6144  21.6348   90.000   90.000   90.000
ZERR     4.00   0.0002   0.0004   0.0009    0.000    0.000    0.000
LATT  -1
SYMM  1/2 - X, - Y, 1/2 + Z
SYMM  1/2 + X, 1/2 - Y, - Z
SYMM  - X, 1/2 + Y, 1/2 - Z
SFAC  C    H    N    O
UNIT 52 84 4 28
LIST 6 ! automatically inserted. Change 6 to 4 for CHECKCIF!!
MERG   2
FMAP   2
L.S.   4
ACTA
BOND $H
CONF
WGHT    0.036700    0.352300
FVAR       0.52225
O1    4    0.175559    0.943483    0.033952    11.00000    0.05349    0.03008 =
         0.02811   -0.00043   -0.00378    0.00511
C1    1    0.257965    0.841802    0.049117    11.00000    0.04537    0.03239 =
         0.03267   -0.00106    0.00128    0.00652
AFIX  13
H1    2    0.347848    0.809516    0.014845    11.00000   -1.20000
AFIX   0
C2    1    0.415736    0.850834    0.107473    11.00000    0.03279    0.03090 =
         0.03787    0.00383    0.00246    0.00517
AFIX  13
H2    2    0.587327    0.836060    0.099003    11.00000   -1.20000
AFIX   0
C3    1    0.374360    0.966518    0.128811    11.00000    0.02579    0.02830 =
         0.03764   -0.00179   -0.00015   -0.00198
AFIX  13
H3    2    0.515480    1.009036    0.116639    11.00000   -1.20000
AFIX   0
C4    1    0.153648    1.002164    0.090174    11.00000    0.02725    0.02853 =
         0.03679   -0.00065   -0.00158   -0.00285
AFIX  13
H4    2    0.002456    0.983224    0.111392    11.00000   -1.20000
AFIX   0
C5    1    0.150176    1.118197    0.072392    11.00000    0.02988    0.03023 =
         0.04789    0.00150   -0.00251   -0.00001
AFIX  13
H5    2    0.301957    1.137077    0.051430    11.00000   -1.20000
AFIX   0
C6    1   -0.066054    1.146787    0.031793    11.00000    0.03848    0.03114 =
         0.04803    0.00032   -0.00618    0.00577
AFIX  23
H6A   2   -0.024381    1.202279    0.002622    11.00000   -1.20000
H6B   2   -0.124768    1.085442    0.009260    11.00000   -1.20000
AFIX   0
O7    4   -0.241382    1.182759    0.075403    11.00000    0.03076    0.03487 =
         0.05174   -0.00143   -0.00348   -0.00157
C8    1   -0.109030    1.236897    0.122447    11.00000    0.03771    0.02838 =
         0.05176   -0.00239   -0.00390    0.00238
O9    4    0.119722    1.181744    0.126150    11.00000    0.04180    0.03447 =
         0.06460   -0.01323   -0.01727    0.00887
C10   1   -0.063664    1.351398    0.105535    11.00000    0.05478    0.03020 =
         0.06163    0.00264    0.00301   -0.00024
AFIX 137
H10A  2   -0.215929    1.388189    0.102704    11.00000   -1.50000
H10B  2    0.018410    1.354751    0.066431    11.00000   -1.50000
H10C  2    0.035355    1.384012    0.136722    11.00000   -1.50000
AFIX   0
C11   1   -0.242802    1.224314    0.182621    11.00000    0.06819    0.04582 =
         0.05232    0.00266    0.00219   -0.00408
AFIX 137
H11A  2   -0.253013    1.150451    0.192989    11.00000   -1.50000
H11B  2   -0.403548    1.253030    0.178619    11.00000   -1.50000
H11C  2   -0.157228    1.261428    0.214662    11.00000   -1.50000
AFIX   0
O12   4    0.060711    0.777107    0.068186    11.00000    0.04322    0.03233 =
         0.04364    0.00037   -0.01135   -0.00202
C13   1    0.151695    0.709624    0.115601    11.00000    0.03971    0.02569 =
         0.03838   -0.00092   -0.00718   -0.00237
O14   4    0.313081    0.776598    0.149803    11.00000    0.04075    0.03268 =
         0.03521    0.00453   -0.00584   -0.00450
C15   1    0.288710    0.616343    0.087116    11.00000    0.06521    0.02812 =
         0.05339   -0.00077   -0.00426    0.00487
AFIX 137
H15A  2    0.352686    0.572282    0.119427    11.00000   -1.50000
H15B  2    0.419785    0.642511    0.062135    11.00000   -1.50000
H15C  2    0.179772    0.575610    0.061883    11.00000   -1.50000
AFIX   0
C16   1   -0.050144    0.674343    0.156716    11.00000    0.04459    0.04167 =
         0.05890    0.00600   -0.00018   -0.00278
AFIX 137
H16A  2   -0.127164    0.735185    0.174786    11.00000   -1.50000
H16B  2    0.013783    0.629930    0.188870    11.00000   -1.50000
H16C  2   -0.166991    0.635199    0.132961    11.00000   -1.50000
AFIX   0
C3'   1    0.331405    0.981443    0.196995    11.00000    0.02455    0.03771 =
         0.03955   -0.00097   -0.00165   -0.00174
AFIX  23
H3'1  2    0.285949    1.054636    0.204423    11.00000   -1.20000
H3'2  2    0.195928    0.937184    0.209492    11.00000   -1.20000
AFIX   0
N4'   3    0.546764    0.955014    0.236383    11.00000    0.03871    0.03156 =
         0.04153    0.00009   -0.00775   -0.00257
O5'   4    0.736818    0.928247    0.211351    11.00000    0.03117    0.06930 =
         0.05485    0.00115   -0.00568    0.00611
O6'   4    0.519921    0.961626    0.291749    11.00000    0.06269    0.08536 =
         0.03549   -0.00445   -0.00994    0.00031
HKLF 4
REM  test structure: JeL-191115
REM R1 =  0.0650 for    2316 Fo > 4sig(Fo)  and  0.1482 for all    4225 data
REM    194 parameters refined using      0 restraints
END
WGHT      0.0350      0.3693
REM Highest difference peak  0.198,  deepest hole -0.255,  1-sigma level  0.049
Q1    1   0.7273  0.9159  0.0989  11.00000  0.05    0.20
Q2    1   0.1346  1.0639  0.0788  11.00000  0.05    0.19
Q3    1   0.3697  0.9059  0.1130  11.00000  0.05    0.19
Q4    1   0.2381  1.0183 -0.0187  11.00000  0.05    0.17
Q5    1  -0.5217  1.3250  0.1062  11.00000  0.05    0.17
Q6    1   0.6394  0.8362  0.1155  11.00000  0.05    0.17
Q7    1   0.0954  0.5570  0.1904  11.00000  0.05    0.17
Q8    1   0.8509  0.8135  0.1188  11.00000  0.05    0.16
Q9    1   0.1548  0.5068  0.1735  11.00000  0.05    0.16
Q10   1   0.3130  0.5983 -0.0082  11.00000  0.05    0.16
Q11   1  -0.3720  0.7047  0.1186  11.00000  0.05    0.16
Q12   1   0.2833  0.9790  0.1099  11.00000  0.05    0.16
Q13   1   0.3436  0.7379  0.1129  11.00000  0.05    0.16
Q14   1   0.5951  0.6763  0.0578  11.00000  0.05    0.16
Q15   1   0.7582  0.8846  0.2612  11.00000  0.05    0.16
Q16   1   0.0505  0.5321 -0.0080  11.00000  0.05    0.15
Q17   1  -0.4275  1.1613  0.2706  11.00000  0.05    0.15
Q18   1  -0.2607  0.6413  0.1167  11.00000  0.05    0.15
Q19   1   0.1422  1.1226  0.1165  11.00000  0.05    0.15
Q20   1   0.2339  0.8827  0.2109  11.00000  0.05    0.15
;
_shelx_res_checksum     38087
