# Supplementary material for: Crystal structure of 3-de­oxy-3-nitro­methyl-1,2;5,6-di-O-iso­propyl­idene-α-d-allo­furan­ose
Source: Acta Crystallogr E Crystallogr Commun. 2016 Feb 10;72(Pt 3):314–7. doi: 10.1107/S2056989016001845 (PMC4778814; doi:10.1107/S2056989016001845)
Supplement: Supplementary file 2 [file e-72-00314-Isup2.hkl]

data_I                                                                          
_shelx_title ' test structure: JeL-191115'                                      
_shelx_refln_list_code          4                                               
_shelx_F_calc_maximum      127.70                                               
_exptl_crystal_F_000       648.00                                               
_reflns_d_resolution_high  0.7095                                               
                                                                                
loop_                                                                           
 _space_group_symop_operation_xyz                                               
 'x, y, z'                                                                      
 '-x+1/2, -y, z+1/2'                                                            
 'x+1/2, -y+1/2, -z'                                                            
 '-x, y+1/2, -z+1/2'                                                            
                                                                                
_cell_length_a     5.5044                                                       
_cell_length_b    12.6144                                                       
_cell_length_c    21.6348                                                       
_cell_angle_alpha  90.000                                                       
_cell_angle_beta   90.000                                                       
_cell_angle_gamma  90.000                                                       
                                                                                
_shelx_F_squared_multiplier     1.000                                           
                                                                                
loop_                                                                           
 _refln_index_h                                                                 
 _refln_index_k                                                                 
 _refln_index_l                                                                 
 _refln_F_squared_calc                                                          
 _refln_F_squared_meas                                                          
 _refln_F_squared_sigma                                                         
 _refln_observed_status                                                         
   2   0   0       1472.90       1616.51        40.33 o                         
   4   0   0          2.24          1.10         1.83 o                         
   6   0   0         23.76         45.46        21.27 o                         
   1   1   0       2361.83       2291.12        47.66 o                         
   2   1   0          0.72          0.73         1.47 o                         
   3   1   0        502.38        551.42        14.67 o                         
   4   1   0        259.10        243.08         8.07 o                         
   5   1   0        812.70        851.33        26.76 o                         
   6   1   0         20.92         36.66        14.67 o                         
   7   1   0         11.19        -13.57        17.23 o                         
   0   2   0       1859.56       1785.16        69.29 o                         
   1   2   0       6404.21       5904.34       145.19 o                         
   2   2   0         93.57         96.43         3.30 o                         
   3   2   0        128.79        157.29         6.60 o                         
   4   2   0          5.10          6.60         3.67 o                         
   5   2   0         31.61         34.46         4.77 o                         
   6   2   0        181.28        194.68        19.80 o                         
   7   2   0          0.01        -17.60        17.60 o                         
   1   3   0        348.57        342.44         9.17 o                         
   2   3   0         40.42         50.60         2.57 o                         
   3   3   0       1096.02       1109.45        24.93 o                         
   4   3   0         41.48         46.20         5.13 o                         
   5   3   0        254.94        252.98        11.00 o                         
   6   3   0         99.27         74.79        15.77 o                         
   7   3   0          0.02         -6.97        24.20 o                         
   0   4   0        968.41        925.03        34.10 o                         
   1   4   0        101.44        123.56         5.50 o                         
   2   4   0          5.37          5.13         2.57 o                         
   3   4   0       1283.00       1341.53        27.86 o                         
   4   4   0        108.26        113.29         7.33 o                         
   5   4   0          0.01         11.37         5.50 o                         
   6   4   0        130.37        143.72        10.63 o                         
   7   4   0          1.64         17.97        24.20 o                         
   1   5   0        922.59        977.82        29.33 o                         
   2   5   0       1156.12       1225.67        28.60 o                         
   3   5   0        175.92        171.22         5.50 o                         
   4   5   0         65.27         59.76         7.33 o                         
   5   5   0          7.31          9.90         6.60 o                         
   6   5   0         10.18         13.57         9.17 o                         
   7   5   0          8.27         20.17        28.60 o                         
   0   6   0       1000.60       1010.82        37.76 o                         
   1   6   0       1045.70       1066.92        31.16 o                         
   2   6   0        276.83        286.34         8.43 o                         
   3   6   0        100.76        101.19         4.77 o                         
   4   6   0         10.39          1.47         4.77 o                         
   5   6   0         23.34         24.56         7.70 o                         
   6   6   0          4.06         12.47        11.73 o                         
   7   6   0          9.95        -12.47        25.66 o                         
   1   7   0        686.59        753.44        20.17 o                         
   2   7   0         90.77         87.63         5.50 o                         
   3   7   0         18.19         20.90         4.03 o                         
   4   7   0         76.49         63.80         6.23 o                         
   5   7   0          0.06          5.87         9.17 o                         
   6   7   0         91.03        134.92        15.03 o                         
   7   7   0         14.54        -28.60        28.60 o                         
   0   8   0        143.09        124.66         9.53 o                         
   1   8   0        772.65        764.81        23.83 o                         
   2   8   0         65.90         68.56         5.50 o                         
   3   8   0        269.13        273.15        11.37 o                         
   4   8   0        153.60        134.19         8.43 o                         
   5   8   0         42.95         41.80        13.20 o                         
   6   8   0         32.00         31.16        12.83 o                         
   1   9   0         10.51         11.37         5.50 o                         
   2   9   0          9.76          3.67         5.50 o                         
   3   9   0          0.01         -2.20         4.77 o                         
   4   9   0        267.46        258.11        11.73 o                         
   5   9   0          0.35        -12.83        12.83 o                         
   6   9   0          6.00         -3.30        13.20 o                         
   0  10   0        409.87        428.23        32.63 o                         
   1  10   0         16.02         15.40         3.30 o                         
   2  10   0        281.66        302.48        13.20 o                         
   3  10   0        251.92        259.58        10.63 o                         
   4  10   0          9.49         20.90         6.97 o                         
   5  10   0          2.04         21.27        11.00 o                         
   6  10   0         75.75         68.56        16.50 o                         
   1  11   0         26.50         16.13        11.00 o                         
   2  11   0        203.57        210.08        10.27 o                         
   3  11   0         96.61         89.46         8.07 o                         
   4  11   0         58.46         68.19         8.43 o                         
   5  11   0          6.64          0.73        11.73 o                         
   6  11   0          0.82          9.53        16.13 o                         
   0  12   0         71.88         59.40        15.40 o                         
   1  12   0         51.57         57.20        13.20 o                         
   2  12   0          1.35         13.93         8.07 o                         
   3  12   0         18.13         27.13         6.97 o                         
   4  12   0          4.54         -5.13         8.43 o                         
   5  12   0          0.06          6.23        17.60 o                         
   1  13   0         42.91         28.60        11.37 o                         
   2  13   0        212.54        219.62        15.40 o                         
   3  13   0          7.88         15.40        10.27 o                         
   4  13   0          3.03         14.30         9.53 o                         
   5  13   0         43.37         45.83        22.36 o                         
   0  14   0         14.98          2.20        20.90 o                         
   1  14   0          3.39          6.60        13.93 o                         
   2  14   0          0.03          6.97         9.53 o                         
   3  14   0         65.50         71.86        13.20 o                         
   4  14   0          0.35          3.30        16.13 o                         
   1  15   0          3.67          0.73        15.40 o                         
   2  15   0         12.83         22.36        11.37 o                         
   3  15   0          0.08        -14.30        14.67 o                         
   4  15   0         15.43         45.46        32.63 o                         
   0  16   0         16.32          3.30        23.46 o                         
   1  16   0          7.93         -1.47        12.83 o                         
   2  16   0         29.07         46.93        17.97 o                         
   3  16   0         13.47         35.56        26.76 o                         
   1  17   0          0.24         42.53        21.63 o                         
   2  17   0          9.39         26.76        22.73 o                         
   1   0   1          5.91          8.07         1.47 o                         
   2   0   1          3.56          1.83         1.47 o                         
   3   0   1         41.24         31.90         2.57 o                         
   4   0   1        135.59        133.09         5.50 o                         
   5   0   1        188.57        210.82        16.50 o                         
   6   0   1         49.00         51.33        15.03 o                         
   7   0   1          7.24          5.50        15.77 o                         
  -7   1   1          5.44        -22.36        24.93 o                         
  -6   1   1         60.66         75.53        13.57 o                         
  -5   1   1         25.35         38.86        16.50 o                         
  -4   1   1        106.35        103.76         2.93 o                         
  -3   1   1        381.68        397.80         7.70 o                         
  -2   1   1        315.57        321.17         8.07 o                         
  -1   1   1       5015.72       4669.50       112.92 o                         
   1   1   1       5019.38       4647.87       111.82 o                         
   2   1   1        314.74        308.34         7.33 o                         
   3   1   1        381.57        408.07        11.37 o                         
   4   1   1        106.43        105.59         5.87 o                         
   5   1   1         25.33         35.20         5.50 o                         
   6   1   1         60.56         75.16        15.03 o                         
   7   1   1          5.39         -0.37        18.33 o                         
  -7   2   1          3.58         -4.40        24.56 o                         
  -6   2   1         21.93          8.43        13.93 o                         
  -5   2   1        201.24        195.78         9.17 o                         
  -4   2   1        241.20        251.51         8.80 o                         
  -3   2   1         74.84         68.19         3.30 o                         
  -2   2   1        293.18        272.05         7.33 o                         
  -1   2   1       8223.79       7845.32       202.02 o                         
   0   2   1        412.92        402.57         9.90 o                         
   1   2   1       8220.54       7761.73       172.32 o                         
   2   2   1        293.13        281.21         7.70 o                         
   3   2   1         74.99         76.63         3.30 o                         
   4   2   1        241.38        266.55        10.27 o                         
   5   2   1        201.13        220.35         9.53 o                         
   6   2   1         21.98         15.40        14.67 o                         
   7   2   1          3.59         17.23        18.70 o                         
  -7   3   1          0.05        -24.93        24.93 o                         
  -6   3   1         31.16         57.20        15.77 o                         
  -5   3   1        123.90        106.69         8.43 o                         
  -4   3   1          9.02         10.27         5.13 o                         
  -3   3   1         63.44         56.10         3.67 o                         
  -2   3   1       1187.16       1240.70        24.93 o                         
  -1   3   1       2699.50       2548.13        63.43 o                         
   0   3   1        255.01        254.08         9.17 o                         
   1   3   1       2701.55       2607.90        65.26 o                         
   2   3   1       1186.58       1204.41        27.50 o                         
   3   3   1         63.44         53.90         4.77 o                         
   4   3   1          8.98         17.97         4.03 o                         
   5   3   1        123.90        118.06         8.80 o                         
   6   3   1         31.03         22.36        11.37 o                         
   7   3   1          0.05        -17.60        17.60 o                         
  -7   4   1         10.66        -19.80        26.40 o                         
  -6   4   1         58.30         77.36        11.37 o                         
  -5   4   1        472.25        517.69        19.80 o                         
  -4   4   1        192.11        196.15        11.00 o                         
  -3   4   1        283.62        309.44         9.53 o                         
  -2   4   1        257.59        282.68         7.70 o                         
  -1   4   1       1025.84       1030.99        26.76 o                         
   0   4   1      10077.88       9613.98       227.32 o                         
   1   4   1       1025.49       1004.95        22.00 o                         
   2   4   1        257.37        268.38         6.60 o                         
   3   4   1        283.32        309.08         7.70 o                         
   4   4   1        192.41        208.25         8.07 o                         
   5   4   1        472.28        501.56        17.60 o                         
   6   4   1         58.07         83.59        10.27 o                         
   7   4   1         10.65        -15.77        27.13 o                         
  -7   5   1          4.23          2.20        25.66 o                         
  -6   5   1         12.53         27.86         9.90 o                         
  -5   5   1        328.69        332.17        16.87 o                         
  -4   5   1        448.17        428.97        14.30 o                         
  -3   5   1        225.14        226.22         6.97 o                         
  -2   5   1        120.92        130.89         5.50 o                         
  -1   5   1        182.77        196.15         8.07 o                         
   0   5   1       3022.02       3001.30        70.76 o                         
   1   5   1        183.34        184.42         6.23 o                         
   2   5   1        120.39        119.52         4.40 o                         
   3   5   1        224.87        230.25         6.60 o                         
   4   5   1        447.92        444.37        14.30 o                         
   5   5   1        328.89        334.37        13.93 o                         
   6   5   1         12.44         10.63         8.80 o                         
   7   5   1          4.24          6.60        26.03 o                         
  -7   6   1          5.74        -23.10        23.10 o                         
  -6   6   1         75.14        102.29        12.83 o                         
  -5   6   1         10.84         27.86         9.53 o                         
  -4   6   1        102.22        101.93         5.87 o                         
  -3   6   1         20.93         28.60         4.03 o                         
  -2   6   1        125.74        137.49         5.50 o                         
  -1   6   1       1802.47       1890.39        47.30 o                         
   0   6   1       1482.94       1459.95        33.73 o                         
   1   6   1       1802.10       1894.42        43.63 o                         
   2   6   1        125.58        142.26         6.23 o                         
   3   6   1         20.74         24.93         3.30 o                         
   4   6   1        101.89        104.49         6.97 o                         
   5   6   1         10.93          1.47         6.97 o                         
   6   6   1         75.20         85.43        12.47 o                         
   7   6   1          5.72        -14.67        17.60 o                         
  -7   7   1         13.56         -2.20        30.43 o                         
  -6   7   1         21.24         23.10        12.47 o                         
  -5   7   1         76.63         65.26        13.20 o                         
  -4   7   1        157.98        162.42        10.27 o                         
  -3   7   1        265.57        252.98         8.07 o                         
  -2   7   1         16.53         12.10         4.40 o                         
  -1   7   1        232.35        253.35        10.27 o                         
   0   7   1         11.82         28.23         4.77 o                         
   1   7   1        232.29        243.08         9.90 o                         
   2   7   1         16.48         20.90         5.13 o                         
   3   7   1        265.06        246.01         9.17 o                         
   4   7   1        158.17        171.22        10.27 o                         
   5   7   1         76.53         65.26        11.37 o                         
   6   7   1         21.30         40.33        12.10 o                         
   7   7   1         13.59        -18.33        18.33 o                         
  -6   8   1          1.93        -13.57        13.57 o                         
  -5   8   1          4.38         -8.80         8.80 o                         
  -4   8   1         21.72         23.10         5.87 o                         
  -3   8   1         81.13         77.73         6.60 o                         
  -2   8   1        235.60        228.78         9.53 o                         
  -1   8   1        186.14        194.68         8.80 o                         
   0   8   1        626.76        615.22        22.00 o                         
   1   8   1        186.21        185.15         6.97 o                         
   2   8   1        235.26        254.81        10.63 o                         
   3   8   1         81.09         88.36         5.13 o                         
   4   8   1         21.85         38.50         6.60 o                         
   5   8   1          4.41          2.93        10.63 o                         
   6   8   1          1.91         21.27        12.83 o                         
  -6   9   1         11.53         36.66        14.30 o                         
  -5   9   1         28.37         35.93        11.00 o                         
  -4   9   1          4.50          7.70         6.23 o                         
  -3   9   1         68.25         67.46         7.33 o                         
  -2   9   1        272.71        265.08        11.73 o                         
  -1   9   1        333.70        363.34        15.77 o                         
   0   9   1         10.01          8.43         5.13 o                         
   1   9   1        333.34        350.87        15.40 o                         
   2   9   1        272.84        260.31        11.00 o                         
   3   9   1         68.73         82.13         6.60 o                         
   4   9   1          4.55         11.73         5.13 o                         
   5   9   1         28.33         27.86        11.73 o                         
   6   9   1         11.50          4.40        13.57 o                         
  -6  10   1         13.47         23.10        15.03 o                         
  -5  10   1          1.83          3.30        11.37 o                         
  -4  10   1         67.31         66.73         8.43 o                         
  -3  10   1        156.40        136.76         8.80 o                         
  -2  10   1        414.01        420.90        17.60 o                         
  -1  10   1        121.21        120.99        10.63 o                         
   0  10   1        201.99        232.45        17.60 o                         
   1  10   1        121.43        119.52        10.27 o                         
   2  10   1        414.43        413.93        15.03 o                         
   3  10   1        156.14        148.12         7.33 o                         
   4  10   1         67.29         57.20         8.43 o                         
   5  10   1          1.84         -8.07        11.73 o                         
   6  10   1         13.48         -7.70        18.33 o                         
  -6  11   1         17.55         22.73        16.50 o                         
  -5  11   1          1.74        -12.47        12.47 o                         
  -4  11   1         23.14         10.27         7.33 o                         
  -3  11   1         82.66         84.69        10.27 o                         
  -2  11   1        134.87        130.89        10.63 o                         
  -1  11   1         68.18         81.39        11.73 o                         
   0  11   1          3.56          1.47        10.27 o                         
   1  11   1         68.09         67.09        11.37 o                         
   2  11   1        134.76        140.42        15.03 o                         
   3  11   1         82.68         94.96         7.70 o                         
   4  11   1         23.24         26.03         8.43 o                         
   5  11   1          1.74          3.30        13.20 o                         
   6  11   1         17.51         17.60        22.36 o                         
  -5  12   1          2.08         -0.73        16.87 o                         
  -4  12   1         11.27         14.67         7.70 o                         
  -3  12   1         58.29         50.96         8.07 o                         
  -2  12   1         11.27         13.20         5.50 o                         
  -1  12   1        281.09        268.75        19.80 o                         
   0  12   1        186.04        173.79        19.43 o                         
   1  12   1        281.08        268.01        21.63 o                         
   2  12   1         11.16          4.03        11.37 o                         
   3  12   1         58.20         55.73         9.90 o                         
   4  12   1         11.28         12.47        11.00 o                         
   5  12   1          2.05         -0.73        18.33 o                         
  -5  13   1         12.59         12.10        15.77 o                         
  -4  13   1          4.25         -8.80        11.37 o                         
  -3  13   1         25.31         42.90        10.27 o                         
  -2  13   1         44.68         37.40        10.63 o                         
  -1  13   1          6.66         -7.33        12.10 o                         
   0  13   1        120.67         85.06        15.77 o                         
   1  13   1          6.67         24.20        13.57 o                         
   2  13   1         44.70         52.80        10.27 o                         
   3  13   1         25.26         34.46        10.27 o                         
   4  13   1          4.26         -5.50        11.00 o                         
   5  13   1         12.65         62.70        20.90 o                         
  -4  14   1         17.63         46.93        18.70 o                         
  -3  14   1          7.72         22.00        11.00 o                         
  -2  14   1         28.70         30.06        10.27 o                         
  -1  14   1         89.83         98.99        15.77 o                         
   0  14   1         28.15         43.63        14.67 o                         
   1  14   1         89.77        108.52        16.50 o                         
   2  14   1         28.66         24.20        11.73 o                         
   3  14   1          7.64         19.43        10.63 o                         
   4  14   1         17.66         40.70        20.90 o                         
  -4  15   1         18.60         35.93        33.36 o                         
  -3  15   1         68.03         49.50        15.77 o                         
  -2  15   1         23.93         41.80        17.97 o                         
  -1  15   1         60.07         39.23        15.40 o                         
   0  15   1         42.38         30.06        13.57 o                         
   1  15   1         60.02         44.73        15.40 o                         
   2  15   1         23.94         24.20        13.20 o                         
   3  15   1         67.99         74.43        15.40 o                         
   4  15   1         18.68          0.00        26.76 o                         
  -3  16   1         21.98          1.10        20.90 o                         
  -2  16   1         63.54         73.33        19.43 o                         
  -1  16   1         23.67         44.00        16.87 o                         
   0  16   1         15.28          8.43        17.23 o                         
   1  16   1         23.61         26.76        14.67 o                         
   2  16   1         63.49         60.86        19.43 o                         
   3  16   1         21.93         57.93        19.43 o                         
  -2  17   1         41.82         28.96        24.56 o                         
  -1  17   1         74.09        109.62        23.46 o                         
   0  17   1         81.16         99.73        22.73 o                         
   1  17   1         74.19         85.79        20.90 o                         
   2  17   1         41.79         37.40        21.63 o                         
   1   0   2       7554.59       7168.51       177.09 o                         
   2   0   2        259.10        258.48         5.50 o                         
   3   0   2        661.55        705.41        16.13 o                         
   4   0   2        229.21        237.21         8.80 o                         
   5   0   2        900.54       1014.49        32.63 o                         
   6   0   2          7.30          8.07        13.93 o                         
   7   0   2         32.28         77.36        28.23 o                         
  -7   1   2          4.75        -22.00        22.00 o                         
  -6   1   2          9.68          6.97        13.57 o                         
  -5   1   2         55.77        100.46        17.97 o                         
  -4   1   2        293.75        291.84         7.70 o                         
  -3   1   2       1038.87       1171.41        23.83 o                         
  -2   1   2       1776.53       1846.02        37.03 o                         
  -1   1   2       3466.96       3287.28        82.86 o                         
   1   1   2       3470.59       3470.96        75.16 o                         
   2   1   2       1776.42       1829.16        35.93 o                         
   3   1   2       1038.77       1132.18        26.40 o                         
   4   1   2        293.84        294.78        10.27 o                         
   5   1   2         55.56         53.53         6.60 o                         
   6   1   2          9.76         31.53        15.03 o                         
   7   1   2          4.72         19.07        22.00 o                         
  -7   2   2          4.72         21.27        21.63 o                         
  -6   2   2        105.49         82.49        20.53 o                         
  -5   2   2         57.43         74.79         7.70 o                         
  -4   2   2        218.16        226.95         6.23 o                         
  -3   2   2         13.89         11.00         2.57 o                         
  -2   2   2       1537.07       1606.24        40.33 o                         
  -1   2   2       1351.96       1282.87        33.36 o                         
   0   2   2       4016.83       3724.68       127.59 o                         
   1   2   2       1348.64       1327.23        29.70 o                         
   2   2   2       1537.51       1557.48        31.90 o                         
   3   2   2         13.72         13.93         2.93 o                         
   4   2   2        218.12        222.92         8.07 o                         
   5   2   2         57.57         45.46         6.60 o                         
   6   2   2        105.75        113.66        13.57 o                         
   7   2   2          4.72         29.33        30.43 o                         
  -7   3   2          0.99         17.23        25.66 o                         
  -6   3   2        154.59        156.92        25.30 o                         
  -5   3   2         82.67         75.53         7.33 o                         
  -4   3   2        132.41        131.26         5.50 o                         
  -3   3   2         65.03         66.36         4.03 o                         
  -2   3   2        370.20        383.14        11.00 o                         
  -1   3   2        556.74        540.79        15.77 o                         
   0   3   2        142.79        197.98        10.63 o                         
   1   3   2        558.62        556.92        13.57 o                         
   2   3   2        369.91        390.84         8.80 o                         
   3   3   2         64.51         63.43         4.03 o                         
   4   3   2        132.62        132.36         6.60 o                         
   5   3   2         82.81         83.23         7.70 o                         
   6   3   2        154.31        150.32        10.63 o                         
   7   3   2          1.00        -26.40        26.40 o                         
  -7   4   2         42.74         14.67        28.23 o                         
  -6   4   2          2.41         -4.40        21.27 o                         
  -5   4   2         69.17         88.73         7.70 o                         
  -4   4   2        143.68        145.92         6.97 o                         
  -3   4   2         77.14         74.06         4.03 o                         
  -2   4   2        351.04        350.87         9.53 o                         
  -1   4   2       1181.22       1120.08        28.23 o                         
   0   4   2       4125.44       4053.92       100.09 o                         
   1   4   2       1182.43       1112.01        25.30 o                         
   2   4   2        350.38        355.64         8.07 o                         
   3   4   2         77.29         62.33         4.77 o                         
   4   4   2        143.70        143.36         5.87 o                         
   5   4   2         69.46         75.53         6.97 o                         
   6   4   2          2.42          9.17         8.80 o                         
   7   4   2         42.75         27.86        23.83 o                         
  -7   5   2         12.92         -8.43        28.23 o                         
  -6   5   2         26.67         39.23        12.10 o                         
  -5   5   2         11.16         17.97         9.17 o                         
  -4   5   2        296.12        316.04        12.47 o                         
  -3   5   2        187.80        198.35         6.97 o                         
  -2   5   2        522.44        541.52        13.93 o                         
  -1   5   2       1153.11       1234.10        29.33 o                         
   0   5   2       5648.58       5942.84       149.59 o                         
   1   5   2       1154.17       1167.74        24.56 o                         
   2   5   2        522.09        524.29        11.37 o                         
   3   5   2        187.42        188.82         6.60 o                         
   4   5   2        295.91        301.74         9.90 o                         
   5   5   2         11.09          4.77         7.33 o                         
   6   5   2         26.62         17.23         9.17 o                         
   7   5   2         12.99        -15.77        28.96 o                         
  -7   6   2         22.59         40.70        27.86 o                         
  -6   6   2         75.84        107.42        15.77 o                         
  -5   6   2        112.70        118.79        12.83 o                         
  -4   6   2        367.31        400.00        12.83 o                         
  -3   6   2         37.57         37.76         4.03 o                         
  -2   6   2        413.43        421.63        11.73 o                         
  -1   6   2       2023.35       2085.80        48.40 o                         
   0   6   2        665.29        680.48        16.87 o                         
   1   6   2       2021.34       2055.01        42.90 o                         
   2   6   2        413.69        414.67         9.17 o                         
   3   6   2         37.55         34.83         3.30 o                         
   4   6   2        367.60        372.87        15.03 o                         
   5   6   2        112.93        123.19         9.53 o                         
   6   6   2         75.82         83.23        11.73 o                         
   7   6   2         22.57        -31.53        31.53 o                         
  -7   7   2          2.73         16.50        30.06 o                         
  -6   7   2         21.05         49.13        13.20 o                         
  -5   7   2        101.67        101.19        14.30 o                         
  -4   7   2        268.11        259.58         9.90 o                         
  -3   7   2         24.36         20.53         4.40 o                         
  -2   7   2         52.81         57.20         4.77 o                         
  -1   7   2        199.49        173.42         9.17 o                         
   0   7   2        325.87        305.41        10.63 o                         
   1   7   2        199.70        169.02         6.97 o                         
   2   7   2         52.62         51.33         4.40 o                         
   3   7   2         24.33         23.83         3.67 o                         
   4   7   2        268.49        257.75        10.63 o                         
   5   7   2        101.64        101.93         9.90 o                         
   6   7   2         21.03         30.43        11.73 o                         
   7   7   2          2.73         47.30        33.73 o                         
  -6   8   2         15.60         20.90        12.47 o                         
  -5   8   2         21.32         34.10        12.47 o                         
  -4   8   2        149.12        155.09         9.90 o                         
  -3   8   2        163.10        155.09         8.07 o                         
  -2   8   2        309.65        302.11        11.00 o                         
  -1   8   2        164.27        172.32         8.43 o                         
   0   8   2         88.79         89.46         6.97 o                         
   1   8   2        164.37        164.99         6.97 o                         
   2   8   2        309.19        306.51         9.90 o                         
   3   8   2        163.24        145.92         6.23 o                         
   4   8   2        148.99        125.39         9.53 o                         
   5   8   2         21.42         14.30         9.17 o                         
   6   8   2         15.56         22.73        13.20 o                         
  -6   9   2         31.94         24.93        13.20 o                         
  -5   9   2         27.11         35.56        13.20 o                         
  -4   9   2          9.68          0.73         5.87 o                         
  -3   9   2         93.87         95.33         8.07 o                         
  -2   9   2        125.86        117.32         8.07 o                         
  -1   9   2        433.81        419.07        17.23 o                         
   0   9   2         49.35         46.56         6.60 o                         
   1   9   2        432.82        444.00        18.70 o                         
   2   9   2        125.76        125.76         7.33 o                         
   3   9   2         93.63         85.79         6.23 o                         
   4   9   2          9.72         17.60         8.43 o                         
   5   9   2         27.03         26.76        11.37 o                         
   6   9   2         31.93         35.20        16.87 o                         
  -6  10   2          2.27         10.63        14.67 o                         
  -5  10   2         33.73         49.86        12.10 o                         
  -4  10   2         88.91         81.76        10.27 o                         
  -3  10   2         61.31         62.70         7.70 o                         
  -2  10   2         69.61         77.36         6.97 o                         
  -1  10   2        114.41        100.09         9.53 o                         
   0  10   2          0.05          5.50         9.53 o                         
   1  10   2        114.11         99.36         9.90 o                         
   2  10   2         69.34         53.90         8.43 o                         
   3  10   2         61.16         50.96         5.87 o                         
   4  10   2         89.04         93.13         9.90 o                         
   5  10   2         33.72         39.96        15.03 o                         
   6  10   2          2.32         21.63        19.43 o                         
  -6  11   2          4.04         17.97        17.60 o                         
  -5  11   2         53.61         52.06        12.83 o                         
  -4  11   2          3.15         -8.80         8.80 o                         
  -3  11   2         65.40         70.76         9.53 o                         
  -2  11   2         39.00         41.80         7.70 o                         
  -1  11   2        108.50         90.93        13.20 o                         
   0  11   2         54.80         38.50        10.27 o                         
   1  11   2        108.66         95.69        12.83 o                         
   2  11   2         39.00         55.73         9.17 o                         
   3  11   2         65.49         54.26         7.70 o                         
   4  11   2          3.17          2.20         9.17 o                         
   5  11   2         53.51         79.56        19.80 o                         
   6  11   2          4.06         57.93        22.00 o                         
  -5  12   2          1.38         -1.10        12.10 o                         
  -4  12   2         10.40         15.77         7.70 o                         
  -3  12   2         15.12         15.77         8.43 o                         
  -2  12   2         65.41         63.43         9.53 o                         
  -1  12   2        125.97        126.86        13.20 o                         
   0  12   2          6.67          5.87         9.90 o                         
   1  12   2        125.64        109.62        13.93 o                         
   2  12   2         65.36         79.56        13.57 o                         
   3  12   2         15.26         14.30         9.53 o                         
   4  12   2         10.51         27.50         9.90 o                         
   5  12   2          1.40          0.37        13.93 o                         
  -5  13   2          7.53        -16.50        17.23 o                         
  -4  13   2          4.73         22.36        16.13 o                         
  -3  13   2        108.25        108.16        12.83 o                         
  -2  13   2         13.60         -0.37         8.07 o                         
  -1  13   2         52.25         59.40        11.73 o                         
   0  13   2        126.65        125.39        17.23 o                         
   1  13   2         52.13         37.40        12.83 o                         
   2  13   2         13.71         -2.57        12.47 o                         
   3  13   2        108.31        122.09        12.83 o                         
   4  13   2          4.77          9.90        12.10 o                         
   5  13   2          7.53        -19.80        19.80 o                         
  -4  14   2         18.10         46.93        33.36 o                         
  -3  14   2          2.67          4.03        10.27 o                         
  -2  14   2        104.50         91.66        11.37 o                         
  -1  14   2         11.87         13.57         9.17 o                         
   0  14   2         36.20         28.23        13.57 o                         
   1  14   2         11.87        -13.57        13.57 o                         
   2  14   2        104.54        119.16        17.23 o                         
   3  14   2          2.71         14.30        11.73 o                         
   4  14   2         18.11          8.80        17.60 o                         
  -4  15   2         17.91         20.90        34.10 o                         
  -3  15   2          6.32         12.47        15.77 o                         
  -2  15   2         24.25         52.43        17.60 o                         
  -1  15   2          1.73          5.13        14.30 o                         
   0  15   2         52.77         78.83        17.97 o                         
   1  15   2          1.77         31.53        13.93 o                         
   2  15   2         24.27         40.70        12.83 o                         
   3  15   2          6.27         17.23        14.30 o                         
   4  15   2         17.98         39.96        28.96 o                         
  -3  16   2          3.66         12.10        19.07 o                         
  -2  16   2         49.82         65.63        18.70 o                         
  -1  16   2         29.39         37.03        15.77 o                         
   0  16   2          8.57         23.46        17.23 o                         
   1  16   2         29.44         52.43        19.07 o                         
   2  16   2         50.00         60.13        21.63 o                         
   3  16   2          3.63          2.93        19.80 o                         
  -2  17   2          4.29          5.50        22.36 o                         
  -1  17   2          8.66         13.57        18.33 o                         
   0  17   2         44.97         64.53        16.13 o                         
   1  17   2          8.64         19.80        21.27 o                         
   2  17   2          4.31         39.60        20.90 o                         
   1   0   3      16308.15      14026.47       780.57 o                         
   2   0   3       1757.57       1882.69        34.83 o                         
   3   0   3         81.95         89.46         6.23 o                         
   4   0   3         84.30         71.13         5.50 o                         
   5   0   3          4.82          9.90         5.13 o                         
   6   0   3          4.95          6.97        20.53 o                         
   7   0   3          7.71        -19.43        19.43 o                         
  -7   1   3          8.02         48.03        23.83 o                         
  -5   1   3        356.90        355.27        11.73 o                         
  -4   1   3        364.45        383.87         9.53 o                         
  -3   1   3        566.63        619.25        17.23 o                         
  -2   1   3        310.87        332.54         9.90 o                         
  -1   1   3       9229.81       8552.20       223.28 o                         
   0   1   3        152.89        144.46         5.13 o                         
   1   1   3       9223.57       8701.05       255.91 o                         
   2   1   3        309.62        329.61         8.07 o                         
   3   1   3        565.67        599.09        13.57 o                         
   4   1   3        363.79        385.34        12.10 o                         
   5   1   3        357.23        360.41        14.30 o                         
   6   1   3         33.85         63.06        14.67 o                         
   7   1   3          8.06         43.26        22.00 o                         
  -7   2   3          7.56         37.76        21.63 o                         
  -5   2   3        205.25        197.25        15.40 o                         
  -4   2   3         64.99         62.33         4.40 o                         
  -3   2   3         21.93         20.17         3.30 o                         
  -2   2   3        893.08        911.83        22.00 o                         
  -1   2   3        764.92        712.74        15.77 o                         
   0   2   3       3384.31       3209.18       153.62 o                         
   1   2   3        764.93        731.81        20.17 o                         
   2   2   3        893.27        948.13        19.43 o                         
   3   2   3         21.95         23.46         2.57 o                         
   4   2   3         65.37         60.13         5.13 o                         
   5   2   3        205.15        192.85        11.37 o                         
   6   2   3         38.42         23.46        11.00 o                         
   7   2   3          7.55         24.93        24.20 o                         
  -7   3   3         19.76         33.36        24.20 o                         
  -5   3   3         94.89         95.33         8.43 o                         
  -4   3   3        285.80        306.88        11.37 o                         
  -3   3   3        687.32        749.04        24.20 o                         
  -2   3   3         25.71         26.03         2.93 o                         
  -1   3   3       1323.20       1222.00        40.70 o                         
   0   3   3        391.36        346.84        18.70 o                         
   1   3   3       1324.02       1263.43        31.16 o                         
   2   3   3         25.58         29.33         2.57 o                         
   3   3   3        687.00        685.61        17.97 o                         
   4   3   3        285.46        286.34         8.07 o                         
   5   3   3         94.59        111.09         8.80 o                         
   6   3   3         72.76         81.03         9.17 o                         
   7   3   3         19.77         36.30        24.93 o                         
  -7   4   3          4.38         38.13        27.50 o                         
  -5   4   3         35.63         20.90         8.80 o                         
  -4   4   3        255.75        268.01        11.37 o                         
  -3   4   3        342.19        336.94         9.17 o                         
  -2   4   3       1392.06       1480.12        40.70 o                         
  -1   4   3       1145.24       1119.35        26.76 o                         
   0   4   3        545.07        482.86        16.13 o                         
   1   4   3       1146.04       1134.38        22.73 o                         
   2   4   3       1391.01       1471.69        33.00 o                         
   3   4   3        342.99        367.74         9.53 o                         
   4   4   3        255.72        276.81         9.17 o                         
   5   4   3         35.66         40.33         6.60 o                         
   6   4   3          9.27          2.20         9.90 o                         
   7   4   3          4.37        -10.27        17.97 o                         
  -7   5   3          4.53        -23.10        23.10 o                         
  -5   5   3         66.36         63.06        10.63 o                         
  -4   5   3         65.73         57.56         6.23 o                         
  -3   5   3        309.90        338.04        10.27 o                         
  -2   5   3        549.84        562.79        17.97 o                         
  -1   5   3        286.19        284.88         9.17 o                         
   0   5   3        148.37        140.42         6.23 o                         
   1   5   3        285.66        285.24         9.53 o                         
   2   5   3        550.54        565.36        12.83 o                         
   3   5   3        310.02        297.71         9.17 o                         
   4   5   3         65.78         76.63         5.50 o                         
   5   5   3         66.17         72.23         9.53 o                         
   6   5   3          4.44          4.03         9.53 o                         
   7   5   3          4.51         31.53        20.90 o                         
  -7   6   3          6.05          2.93        28.23 o                         
  -6   6   3         18.10         23.83        15.40 o                         
  -5   6   3         18.07         16.87        10.27 o                         
  -4   6   3         61.23         70.76         7.33 o                         
  -3   6   3         22.78         24.56         4.03 o                         
  -2   6   3        287.64        307.24         9.90 o                         
  -1   6   3         36.68         31.90         3.67 o                         
   0   6   3        237.31        228.05         8.43 o                         
   1   6   3         36.69         39.23         3.67 o                         
   2   6   3        286.95        302.84         7.33 o                         
   3   6   3         22.75         27.13         3.67 o                         
   4   6   3         61.20         54.26         5.87 o                         
   5   6   3         18.07         34.10         7.70 o                         
   6   6   3         18.11         29.33        12.10 o                         
   7   6   3          6.01         51.33        37.40 o                         
  -7   7   3          0.54        -28.60        28.60 o                         
  -6   7   3          8.74         18.33        14.67 o                         
  -5   7   3         83.94        123.19        14.67 o                         
  -4   7   3        155.31        143.36         9.17 o                         
  -3   7   3        170.83        173.42         8.07 o                         
  -2   7   3        156.96        144.09         6.60 o                         
  -1   7   3        218.35        220.35         8.43 o                         
   0   7   3          0.74          0.00         4.03 o                         
   1   7   3        217.70        216.32         9.17 o                         
   2   7   3        157.14        155.82         5.13 o                         
   3   7   3        171.14        176.72         6.97 o                         
   4   7   3        155.03        158.75         8.80 o                         
   5   7   3         84.05         88.73         6.97 o                         
   6   7   3          8.79         12.10        11.00 o                         
   7   7   3          0.52        -14.30        27.50 o                         
  -6   8   3         10.80         -5.13        14.67 o                         
  -5   8   3         46.32         27.86        12.83 o                         
  -4   8   3         59.29         56.46         5.50 o                         
  -3   8   3         71.17         68.93         6.23 o                         
  -2   8   3        320.86        314.94        11.73 o                         
  -1   8   3        115.37        104.13         7.33 o                         
   0   8   3          5.75         14.30         5.13 o                         
   1   8   3        115.66        115.12         5.87 o                         
   2   8   3        320.65        314.21        11.00 o                         
   3   8   3         71.51         73.69         5.13 o                         
   4   8   3         59.41         48.03         6.23 o                         
   5   8   3         46.50         38.86        10.27 o                         
   6   8   3         10.76         30.06        16.50 o                         
  -6   9   3         16.76         32.63        15.03 o                         
  -5   9   3         18.37         19.07        13.57 o                         
  -4   9   3         96.96         93.13         6.97 o                         
  -3   9   3        466.99        471.86        20.53 o                         
  -2   9   3         95.74         83.59         6.97 o                         
  -1   9   3          2.71         -2.20         5.87 o                         
   0   9   3          5.53         -1.10         5.50 o                         
   1   9   3          2.66         14.30         4.77 o                         
   2   9   3         95.83         96.79         7.70 o                         
   3   9   3        467.26        427.13        21.27 o                         
   4   9   3         97.35         96.43         9.90 o                         
   5   9   3         18.44         21.63        14.67 o                         
   6   9   3         16.73          4.03        15.03 o                         
  -6  10   3         51.97         59.03        15.40 o                         
  -5  10   3         24.67         15.77        12.47 o                         
  -4  10   3         36.52         31.90         7.33 o                         
  -3  10   3        197.97        196.52        11.73 o                         
  -2  10   3         99.48         83.23         7.70 o                         
  -1  10   3        660.13        747.94        40.33 o                         
   0  10   3         22.44         13.93         9.90 o                         
   1  10   3        659.90        710.91        25.30 o                         
   2  10   3         99.84         94.23         7.70 o                         
   3  10   3        197.76        207.15         9.53 o                         
   4  10   3         36.45         34.10         8.80 o                         
   5  10   3         24.72         49.13        17.60 o                         
   6  10   3         51.86         46.20        20.53 o                         
  -6  11   3         24.59         13.93        20.17 o                         
  -5  11   3          3.76          0.00        12.47 o                         
  -4  11   3         36.55         28.23         9.90 o                         
  -3  11   3         78.50         78.83         9.53 o                         
  -2  11   3        195.98        186.25        12.47 o                         
  -1  11   3        167.39        160.22        15.77 o                         
   0  11   3        121.72        121.72        14.30 o                         
   1  11   3        167.51        144.46        15.03 o                         
   2  11   3        195.89        185.89        12.47 o                         
   3  11   3         78.20         57.93         7.33 o                         
   4  11   3         36.53         38.50         9.90 o                         
   5  11   3          3.74        -16.13        16.13 o                         
   6  11   3         24.63         30.06        23.10 o                         
  -5  12   3          2.12          6.23        13.93 o                         
  -4  12   3         13.57         19.43         9.90 o                         
  -3  12   3         30.74         37.03         9.17 o                         
  -2  12   3         40.43         44.73         8.43 o                         
  -1  12   3         16.16         38.13         7.33 o                         
   0  12   3        606.96        577.82        23.46 o                         
   1  12   3         16.10         20.53         9.17 o                         
   2  12   3         40.56         41.43         9.17 o                         
   3  12   3         30.66         31.90        10.27 o                         
   4  12   3         13.60         21.63        10.27 o                         
   5  12   3          2.12         -9.17        17.97 o                         
  -5  13   3          2.81         -5.50        30.80 o                         
  -4  13   3         22.06          7.33        12.47 o                         
  -3  13   3         70.20         76.26        12.10 o                         
  -2  13   3          2.85          2.57         8.43 o                         
  -1  13   3         52.27         30.43         8.43 o                         
   0  13   3          0.22         11.73         9.90 o                         
   1  13   3         52.17         42.90        15.77 o                         
   2  13   3          2.85         -2.57        10.63 o                         
   3  13   3         70.42         72.23        12.47 o                         
   4  13   3         22.02         22.00        11.37 o                         
   5  13   3          2.81         -3.30        20.17 o                         
  -4  14   3          5.77         63.43        31.53 o                         
  -3  14   3          9.28         -2.93        14.67 o                         
  -2  14   3          4.20         -4.77         9.90 o                         
  -1  14   3         85.99        104.86        11.73 o                         
   0  14   3        157.67        180.75        22.36 o                         
   1  14   3         85.85        108.16        15.40 o                         
   2  14   3          4.24         20.53        16.50 o                         
   3  14   3          9.25         12.47        11.00 o                         
   4  14   3          5.78         27.13        16.87 o                         
  -4  15   3         23.10        -30.06        30.06 o                         
  -3  15   3         73.24         72.59        20.17 o                         
  -2  15   3         28.07         59.40        18.70 o                         
  -1  15   3          1.31         19.80        15.77 o                         
   0  15   3         49.92         57.56        19.43 o                         
   1  15   3          1.31         13.93        16.50 o                         
   2  15   3         27.96         30.06        16.50 o                         
   3  15   3         73.26        111.46        15.77 o                         
   4  15   3         23.05          1.83        22.73 o                         
  -3  16   3         54.18         93.13        21.63 o                         
  -2  16   3         15.76         39.60        18.33 o                         
  -1  16   3          3.73          2.93        21.27 o                         
   0  16   3         17.72         38.86        18.70 o                         
   1  16   3          3.73         -1.10        19.07 o                         
   2  16   3         15.79         26.76        16.87 o                         
   3  16   3         54.32         57.93        22.36 o                         
  -2  17   3         70.56        104.13        23.83 o                         
  -1  17   3         37.52         40.70        19.43 o                         
   0  17   3          0.01         20.90        19.43 o                         
   1  17   3         37.47         73.69        23.83 o                         
   2  17   3         70.66        125.39        21.63 o                         
   1   0   4       5720.67       4941.55       384.24 o                         
   2   0   4         23.47         18.70         2.20 o                         
   3   0   4          0.03          2.57         2.57 o                         
   4   0   4       1053.02       1179.84        38.50 o                         
   5   0   4          7.28          9.17         6.60 o                         
   6   0   4          0.02          4.77        21.27 o                         
   7   0   4          0.55          4.03        20.53 o                         
  -7   1   4          1.47        -13.20        18.70 o                         
  -5   1   4         45.24         52.06         5.50 o                         
  -4   1   4         14.20         17.97         3.30 o                         
  -3   1   4       1111.49       1195.97        38.13 o                         
  -2   1   4       1680.32       1634.47        39.96 o                         
  -1   1   4       1187.75       1073.52        25.30 o                         
   0   1   4       1479.78       1434.65        90.93 o                         
   1   1   4       1185.16       1052.98        37.76 o                         
   2   1   4       1681.41       1789.19        32.63 o                         
   3   1   4       1111.92       1190.84        24.93 o                         
   4   1   4         14.32          9.17         4.77 o                         
   5   1   4         45.32         42.90         6.60 o                         
   6   1   4         19.60         14.30        19.07 o                         
  -7   2   4         20.23         37.03        24.56 o                         
  -5   2   4         55.25         54.63         3.67 o                         
  -4   2   4          4.12          2.93         3.30 o                         
  -3   2   4       1085.57       1129.61        34.10 o                         
  -2   2   4         15.99         13.57         2.57 o                         
  -1   2   4        133.36        142.62         6.23 o                         
   1   2   4        133.91        152.15         5.13 o                         
   2   2   4         16.06         20.17         2.57 o                         
   3   2   4       1087.05       1151.61        25.30 o                         
   4   2   4          4.10          1.83         2.93 o                         
   5   2   4         55.26         63.06         6.97 o                         
   6   2   4          9.08          7.70         8.43 o                         
   7   2   4         20.18         38.50        25.30 o                         
  -7   3   4          2.61        -11.37        19.43 o                         
  -5   3   4         13.90         13.20         3.30 o                         
  -4   3   4         55.87         56.46         5.87 o                         
  -3   3   4        446.55        487.63        15.03 o                         
  -2   3   4       1409.55       1451.89        35.93 o                         
  -1   3   4       1174.92       1141.34        23.83 o                         
   0   3   4       2015.56       1799.83        65.63 o                         
   1   3   4       1176.10       1147.58        28.96 o                         
   2   3   4       1408.24       1492.95        34.10 o                         
   3   3   4        445.81        480.66        11.37 o                         
   4   3   4         55.91         60.86         4.77 o                         
   5   3   4         13.95         18.33         6.23 o                         
   6   3   4         70.89        101.56        11.37 o                         
   7   3   4          2.61         24.56        20.17 o                         
  -7   4   4          2.84        -17.97        17.97 o                         
  -5   4   4         48.11         52.80         5.13 o                         
  -4   4   4        107.55         98.99         7.33 o                         
  -3   4   4        255.89        252.98         8.43 o                         
  -2   4   4        285.13        273.51         8.80 o                         
  -1   4   4       1921.01       1811.56        56.46 o                         
   0   4   4        124.00        133.09         6.60 o                         
   1   4   4       1920.13       1807.53        50.96 o                         
   2   4   4        285.34        290.74         7.33 o                         
   3   4   4        255.86        239.78         8.07 o                         
   4   4   4        107.68        100.09         5.13 o                         
   5   4   4         48.09         57.20         8.80 o                         
   6   4   4         15.96         26.03        11.00 o                         
   7   4   4          2.85          0.00        19.80 o                         
  -7   5   4         20.39        -14.67        21.63 o                         
  -5   5   4         13.75         10.63         4.77 o                         
  -4   5   4        281.88        272.78        12.83 o                         
  -3   5   4        447.06        441.43        12.83 o                         
  -2   5   4          9.60         25.30         3.67 o                         
  -1   5   4       1921.28       2003.68        68.56 o                         
   0   5   4        900.91        918.79        24.56 o                         
   1   5   4       1922.74       2015.04        52.80 o                         
   2   5   4          9.66         15.03         3.67 o                         
   3   5   4        446.95        444.37        12.47 o                         
   4   5   4        281.91        255.91         9.90 o                         
   5   5   4         13.72         14.30         4.77 o                         
   6   5   4         89.93        108.16        13.93 o                         
   7   5   4         20.38         30.06        19.43 o                         
  -7   6   4          6.64         69.66        32.26 o                         
  -6   6   4          4.76         -2.20        12.83 o                         
  -5   6   4         39.05         39.96        13.57 o                         
  -4   6   4         28.81         23.46         6.23 o                         
  -3   6   4        914.88        950.69        26.40 o                         
  -2   6   4        450.79        430.43        13.93 o                         
  -1   6   4        799.61        794.14        20.90 o                         
   0   6   4       1040.90       1070.22        26.76 o                         
   1   6   4        798.77        806.60        19.43 o                         
   2   6   4        451.61        448.03        12.83 o                         
   3   6   4        914.33        887.63        25.30 o                         
   4   6   4         28.79         15.77         4.40 o                         
   5   6   4         39.20         34.83         8.80 o                         
   6   6   4          4.70          1.83        11.00 o                         
   7   6   4          6.69          5.13        21.27 o                         
  -7   7   4         11.11        -12.83        28.96 o                         
  -6   7   4         19.44         18.33        16.87 o                         
  -5   7   4         15.86         23.83        10.27 o                         
  -4   7   4        172.70        149.22         8.07 o                         
  -3   7   4        616.66        611.55        20.53 o                         
  -2   7   4        956.00        923.93        30.06 o                         
  -1   7   4        127.12        123.19         5.87 o                         
   0   7   4        301.32        283.41        12.10 o                         
   1   7   4        127.67        127.22         5.13 o                         
   2   7   4        956.06        934.56        23.83 o                         
   3   7   4        616.84        622.92        18.33 o                         
   4   7   4        172.55        169.75        10.63 o                         
   5   7   4         15.80          3.67         9.17 o                         
   6   7   4         19.46         24.56        12.10 o                         
   7   7   4         11.10         50.60        30.80 o                         
  -6   8   4          7.82         11.00        20.53 o                         
  -5   8   4         27.65         44.73        12.83 o                         
  -4   8   4         70.92         63.43         5.50 o                         
  -3   8   4         21.36         17.97         5.13 o                         
  -2   8   4         14.03         14.30         5.13 o                         
  -1   8   4        148.45        147.02         7.33 o                         
   0   8   4        418.94        447.67        16.13 o                         
   1   8   4        148.78        147.39         8.07 o                         
   2   8   4         14.09         15.03         3.67 o                         
   3   8   4         21.37         19.80         4.77 o                         
   4   8   4         71.08         58.30         6.97 o                         
   5   8   4         27.47         29.70        10.27 o                         
   6   8   4          7.84          2.20        15.03 o                         
  -6   9   4          1.50        -13.93        19.43 o                         
  -5   9   4         33.75         29.70        12.83 o                         
  -4   9   4        100.40         95.69         8.43 o                         
  -3   9   4        293.64        286.71        13.93 o                         
  -2   9   4        386.81        373.60        16.87 o                         
  -1   9   4         88.69         83.59         6.23 o                         
   0   9   4        276.13        281.58        12.83 o                         
   1   9   4         88.42         87.63         8.07 o                         
   2   9   4        386.17        406.60        16.13 o                         
   3   9   4        293.57        292.58        13.57 o                         
   4   9   4        100.30        121.36        11.37 o                         
   5   9   4         33.68         15.40        16.13 o                         
   6   9   4          1.52          2.93        15.40 o                         
  -6  10   4         37.05         46.93        19.80 o                         
  -5  10   4         11.74          7.70        12.83 o                         
  -4  10   4         19.20         13.20         8.43 o                         
  -3  10   4        170.33        169.75        10.63 o                         
  -2  10   4        111.47        105.96         8.43 o                         
  -1  10   4         41.00         53.16         6.97 o                         
   0  10   4        255.68        227.68        23.46 o                         
   1  10   4         40.99         49.13         6.60 o                         
   2  10   4        111.33        115.86         8.43 o                         
   3  10   4        170.16        166.82        11.00 o                         
   4  10   4         19.26          2.57        10.27 o                         
   5  10   4         11.85         17.23        15.77 o                         
   6  10   4         37.11          7.70        18.33 o                         
  -6  11   4          2.90          8.43        26.40 o                         
  -5  11   4         51.71         62.70        16.87 o                         
  -4  11   4         14.89          1.10         8.43 o                         
  -3  11   4         17.95         13.57         7.70 o                         
  -2  11   4        130.79        141.16        11.37 o                         
  -1  11   4         21.32         26.76         6.60 o                         
   0  11   4         17.11         28.23         9.53 o                         
   1  11   4         21.32         31.16         6.97 o                         
   2  11   4        130.84        131.26        10.63 o                         
   3  11   4         18.06         27.13         8.07 o                         
   4  11   4         14.90         30.80        10.27 o                         
   5  11   4         51.70         64.89        17.23 o                         
  -5  12   4          8.13         -1.83        10.63 o                         
  -4  12   4          8.72          4.03         9.90 o                         
  -3  12   4         27.40         38.13         9.53 o                         
  -2  12   4        117.55        116.96        10.63 o                         
  -1  12   4         17.84         16.13         6.23 o                         
   0  12   4         10.62         13.57         9.53 o                         
   1  12   4         17.83         23.83        12.10 o                         
   2  12   4        117.22        111.09        11.73 o                         
   3  12   4         27.36         31.16         9.90 o                         
   4  12   4          8.70         16.87        10.63 o                         
   5  12   4          8.17          0.00        19.07 o                         
  -5  13   4          9.04        -24.56        24.56 o                         
  -4  13   4          4.78         -0.73        15.77 o                         
  -3  13   4         14.13          5.87         9.53 o                         
  -2  13   4         28.62         17.23         9.53 o                         
  -1  13   4         21.80         17.23         7.33 o                         
   0  13   4          2.29          9.53        13.20 o                         
   1  13   4         21.85         21.27        12.83 o                         
   2  13   4         28.55         28.60        10.27 o                         
   3  13   4         14.21         26.76        10.63 o                         
   4  13   4          4.76          9.90        11.73 o                         
   5  13   4          9.08          6.23        20.53 o                         
  -4  14   4          2.24         36.66        24.56 o                         
  -3  14   4          9.51         37.03        18.33 o                         
  -2  14   4         14.24         18.33        14.30 o                         
  -1  14   4         29.81         35.20        14.30 o                         
   0  14   4          0.42         -8.43        11.37 o                         
   1  14   4         29.90         51.33        15.77 o                         
   2  14   4         14.22         22.36        13.93 o                         
   3  14   4          9.54          6.97        12.10 o                         
   4  14   4          2.26         -2.93        19.07 o                         
  -4  15   4         11.54         -1.47        32.26 o                         
  -3  15   4         21.69          9.17        17.97 o                         
  -2  15   4         29.95         32.63        16.50 o                         
  -1  15   4          6.52         35.20        14.67 o                         
   0  15   4          1.93         17.23        14.30 o                         
   1  15   4          6.51          4.03        16.50 o                         
   2  15   4         29.94         53.16        16.13 o                         
   3  15   4         21.75         42.90        13.57 o                         
   4  15   4         11.59         37.40        22.36 o                         
  -3  16   4          8.92         -5.13        20.17 o                         
  -2  16   4          0.26          9.90        17.60 o                         
  -1  16   4         11.88         23.10        16.50 o                         
   0  16   4          5.20        -15.03        17.60 o                         
   1  16   4         11.88          3.30        16.87 o                         
   2  16   4          0.27        -13.93        13.93 o                         
   3  16   4          8.85         -6.23        22.36 o                         
  -2  17   4          3.09          0.00        19.07 o                         
  -1  17   4          9.98         24.20        17.60 o                         
   0  17   4         20.63          7.70        21.63 o                         
   1  17   4          9.94          1.83        20.17 o                         
   2  17   4          3.07          0.00        23.46 o                         
   1   0   5          5.77         10.27         2.93 o                         
   2   0   5        327.75        369.94        13.57 o                         
   3   0   5        804.06        824.20        24.93 o                         
   4   0   5         34.68         30.80         4.77 o                         
   5   0   5         16.39         11.73         5.50 o                         
   6   0   5         14.59        -19.43        20.53 o                         
   7   0   5          0.97         14.30        19.80 o                         
  -5   1   5        266.43        280.48        14.30 o                         
  -4   1   5         70.68         62.33         9.90 o                         
  -3   1   5        710.17        674.25        17.60 o                         
  -2   1   5       1260.50       1283.97        30.06 o                         
  -1   1   5        400.48        385.34        14.30 o                         
   0   1   5          1.14         -3.30         4.77 o                         
   1   1   5        400.34        411.37        15.03 o                         
   2   1   5       1262.51       1330.90        29.33 o                         
   3   1   5        709.46        698.08        16.50 o                         
   4   1   5         70.77         67.83         4.77 o                         
   5   1   5        266.89        276.81        18.70 o                         
   6   1   5          2.71         23.83        16.50 o                         
   7   1   5          9.29         61.23        23.10 o                         
  -7   2   5         74.11         82.13        26.76 o                         
  -5   2   5        167.76        154.35         7.70 o                         
  -4   2   5         23.32         23.10         4.03 o                         
  -3   2   5        679.78        647.85        28.60 o                         
  -2   2   5         96.90        101.93         4.40 o                         
  -1   2   5        625.53        606.42        15.77 o                         
   0   2   5        564.29        529.06        29.33 o                         
   1   2   5        626.96        619.25        14.67 o                         
   2   2   5         96.76        108.16         4.03 o                         
   3   2   5        678.77        750.14        22.73 o                         
   4   2   5         23.25         22.00         3.30 o                         
   5   2   5        167.92        149.22        13.20 o                         
   6   2   5          3.34         11.73        10.63 o                         
   7   2   5         74.08         90.93        20.17 o                         
  -7   3   5          2.74        -10.27        24.20 o                         
  -5   3   5         69.01         54.63         6.23 o                         
  -4   3   5        109.23         90.93         6.97 o                         
  -3   3   5        299.14        310.18         8.43 o                         
  -2   3   5       1084.40       1104.68        31.90 o                         
  -1   3   5        376.41        358.94        12.10 o                         
   0   3   5        702.41        651.88        22.00 o                         
   1   3   5        377.91        350.14        10.27 o                         
   2   3   5       1085.05       1096.25        23.83 o                         
   3   3   5        299.37        310.18         9.90 o                         
   4   3   5        109.16        106.69         6.23 o                         
   5   3   5         69.07         73.69         8.07 o                         
   6   3   5          7.26         19.80         9.90 o                         
   7   3   5          2.72         -4.03        18.33 o                         
  -7   4   5          4.65         17.23        21.27 o                         
  -5   4   5         31.00         22.36         6.23 o                         
  -4   4   5        208.19        182.59        12.47 o                         
  -3   4   5        106.32        103.39         5.87 o                         
  -2   4   5        675.90        668.75        20.17 o                         
  -1   4   5        131.96        144.09         5.50 o                         
   0   4   5         20.04         18.70         4.40 o                         
   1   4   5        132.26        140.06         4.40 o                         
   2   4   5        677.53        671.68        16.13 o                         
   3   4   5        106.19        100.83         4.77 o                         
   4   4   5        208.70        193.58         7.70 o                         
   5   4   5         31.09         44.00         5.50 o                         
   6   4   5         30.73         29.70        10.63 o                         
   7   4   5          4.65         28.23        20.53 o                         
  -7   5   5          8.86         38.86        28.96 o                         
  -5   5   5         98.72         98.26         9.53 o                         
  -4   5   5          9.34         21.27         6.97 o                         
  -3   5   5         29.52         29.70         3.30 o                         
  -2   5   5        272.84        267.28         9.17 o                         
  -1   5   5       1463.41       1465.09        50.60 o                         
   0   5   5         28.64         25.30         5.13 o                         
   1   5   5       1463.97       1500.28        39.96 o                         
   2   5   5        273.13        279.01         8.07 o                         
   3   5   5         29.39         36.30         3.67 o                         
   4   5   5          9.31         14.67         4.03 o                         
   5   5   5         98.60         76.63         9.53 o                         
   6   5   5          7.24         30.80        11.73 o                         
   7   5   5          8.86         17.97        20.53 o                         
  -7   6   5          8.60        -33.00        33.00 o                         
  -5   6   5         74.36         96.43        16.13 o                         
  -4   6   5        126.56        123.56         6.60 o                         
  -3   6   5         16.37         15.77         4.03 o                         
  -2   6   5        652.86        657.38        22.73 o                         
  -1   6   5        218.04        211.92         8.80 o                         
   0   6   5       2267.55       2260.32        68.56 o                         
   1   6   5        217.92        230.62         8.43 o                         
   2   6   5        652.44        643.45        19.43 o                         
   3   6   5         16.44         17.23         5.50 o                         
   4   6   5        126.46        101.19         7.70 o                         
   5   6   5         74.53         89.09         9.17 o                         
   6   6   5          2.73          9.90        12.10 o                         
   7   6   5          8.61         23.46        22.73 o                         
  -7   7   5         55.36         74.79        32.26 o                         
  -5   7   5         67.78         88.36        17.97 o                         
  -4   7   5         40.52         49.86         5.50 o                         
  -3   7   5        393.23        373.97        12.83 o                         
  -2   7   5        892.80        859.03        27.50 o                         
  -1   7   5        811.42        817.60        26.03 o                         
   0   7   5        308.96        284.14        13.20 o                         
   1   7   5        811.04        833.73        23.83 o                         
   2   7   5        893.09        889.83        25.66 o                         
   3   7   5        393.73        353.81        13.93 o                         
   4   7   5         40.62         51.33         6.97 o                         
   5   7   5         67.61         86.53        11.37 o                         
   6   7   5         40.38         34.10        12.10 o                         
   7   7   5         55.26         68.93        20.90 o                         
  -6   8   5         11.71         53.16        18.33 o                         
  -5   8   5         21.56         12.10        15.03 o                         
  -4   8   5        127.39        116.59         8.07 o                         
  -3   8   5         49.14         46.20         5.50 o                         
  -2   8   5         83.22         83.96         6.23 o                         
  -1   8   5        231.99        226.95        10.27 o                         
   0   8   5         11.05         15.77         5.87 o                         
   1   8   5        232.43        232.08         9.17 o                         
   2   8   5         83.25         79.56         5.50 o                         
   3   8   5         49.11         56.10         5.87 o                         
   4   8   5        127.19        148.86         9.17 o                         
   5   8   5         21.60          9.17        10.63 o                         
   6   8   5         11.76         21.27        12.47 o                         
  -6   9   5         34.46        -12.83        19.43 o                         
  -5   9   5          4.14         23.46        16.87 o                         
  -4   9   5         30.82         25.66         7.33 o                         
  -3   9   5        102.66        105.23         7.70 o                         
  -2   9   5        313.00        324.84        14.67 o                         
  -1   9   5        395.64        391.94        17.97 o                         
   0   9   5        157.18        149.59        10.27 o                         
   1   9   5        395.34        390.47        14.67 o                         
   2   9   5        312.71        331.81        13.57 o                         
   3   9   5        102.82        101.93         7.33 o                         
   4   9   5         30.76         35.56         7.70 o                         
   5   9   5          4.11         15.03        10.27 o                         
   6   9   5         34.49         53.90        17.60 o                         
  -5  10   5          3.57         -9.53        17.97 o                         
  -4  10   5         39.79         46.93         8.43 o                         
  -3  10   5        288.00        315.68        17.23 o                         
  -2  10   5        565.67        581.12        25.66 o                         
  -1  10   5        201.51        197.25        11.00 o                         
   0  10   5        219.69        198.35        16.50 o                         
   1  10   5        201.50        193.58         9.53 o                         
   2  10   5        564.95        554.72        19.80 o                         
   3  10   5        288.25        284.14        15.03 o                         
   4  10   5         39.76         40.33         9.53 o                         
   5  10   5          3.62        -11.73        15.03 o                         
   6  10   5         20.74         23.83        19.43 o                         
  -5  11   5          5.61         40.70        23.46 o                         
  -4  11   5         13.32         28.23         8.80 o                         
  -3  11   5         55.35         55.73         9.17 o                         
  -2  11   5        392.84        415.77        20.17 o                         
  -1  11   5        253.32        248.21        12.83 o                         
   0  11   5        105.64        116.22        14.30 o                         
   1  11   5        253.34        232.82        10.27 o                         
   2  11   5        392.76        403.30        18.33 o                         
   3  11   5         55.33         45.10         8.07 o                         
   4  11   5         13.27         31.16        13.93 o                         
   5  11   5          5.59         -2.57        17.97 o                         
  -5  12   5         14.35         -7.33        26.40 o                         
  -4  12   5          5.54         15.03         9.17 o                         
  -3  12   5         46.95         33.36        10.27 o                         
  -2  12   5         57.38         50.60         9.17 o                         
  -1  12   5         35.33         33.00         6.97 o                         
   0  12   5         88.77         78.46        12.47 o                         
   1  12   5         35.40         24.56         5.50 o                         
   2  12   5         57.39         49.13        12.83 o                         
   3  12   5         46.95         54.63        12.10 o                         
   4  12   5          5.51         26.03        11.37 o                         
   5  12   5         14.34         15.40        22.36 o                         
  -5  13   5          8.63         54.26        32.26 o                         
  -4  13   5          7.93         -6.97        20.17 o                         
  -3  13   5          6.37         12.83         9.90 o                         
  -2  13   5          1.92         -2.57         7.70 o                         
  -1  13   5         28.13         33.00         6.97 o                         
   0  13   5        108.12         99.36         8.80 o                         
   1  13   5         28.05         35.20        14.30 o                         
   2  13   5          1.87         11.00        10.63 o                         
   3  13   5          6.42         22.73        12.47 o                         
   4  13   5          7.96         12.10        17.97 o                         
   5  13   5          8.62         32.63        22.73 o                         
  -4  14   5         15.34         28.60        29.33 o                         
  -3  14   5         15.73          9.90        13.93 o                         
  -2  14   5         11.43         35.20        14.67 o                         
  -1  14   5         90.09         86.89        18.70 o                         
   0  14   5          0.44         16.13        14.30 o                         
   1  14   5         90.13        106.69        16.50 o                         
   2  14   5         11.37         -1.83        13.57 o                         
   3  14   5         15.67         46.56        12.10 o                         
   4  14   5         15.39         41.43        19.07 o                         
  -3  15   5         22.34         59.40        19.07 o                         
  -2  15   5          7.65         -3.67        14.67 o                         
  -1  15   5         32.77         51.70        15.77 o                         
   0  15   5         77.61         97.53        16.13 o                         
   1  15   5         32.83         22.00        15.03 o                         
   2  15   5          7.68         19.80        14.67 o                         
   3  15   5         22.28         39.96        13.57 o                         
  -3  16   5         13.96         53.16        20.90 o                         
  -2  16   5         40.42         42.90        18.70 o                         
  -1  16   5         13.23          9.17        15.03 o                         
   0  16   5         40.53         12.83        19.80 o                         
   1  16   5         13.27          4.77        19.43 o                         
   2  16   5         40.49         59.76        19.80 o                         
   3  16   5         13.95         25.30        17.97 o                         
  -1  17   5         95.30        138.22        22.36 o                         
   0  17   5         50.15         12.47        19.80 o                         
   1  17   5         95.47        156.92        26.03 o                         
   0   0   6       4983.51       4692.60       284.88 o                         
   1   0   6        639.22        668.38        23.46 o                         
   2   0   6          3.15          0.37         3.67 o                         
   3   0   6          4.38          4.40         3.30 o                         
   4   0   6          3.39          9.53         7.70 o                         
   5   0   6          1.16         -4.77         5.87 o                         
   6   0   6         18.63         -3.67        20.53 o                         
   7   0   6         45.71          5.50        19.07 o                         
  -6   1   6         42.94         57.93        20.17 o                         
  -5   1   6        134.59        127.59        11.73 o                         
  -4   1   6        154.95        139.69         8.07 o                         
  -3   1   6        142.31        136.76         6.60 o                         
  -2   1   6       3129.40       3246.58        82.86 o                         
  -1   1   6       1768.20       1771.23        64.53 o                         
   0   1   6       2818.69       2543.00       126.86 o                         
   1   1   6       1767.36       1816.32        53.53 o                         
   2   1   6       3129.99       3240.35        65.26 o                         
   3   1   6        142.52        151.05         8.07 o                         
   4   1   6        155.03        160.22         6.60 o                         
   5   1   6        134.63        148.86        13.57 o                         
   6   1   6         42.85         50.60        11.73 o                         
   7   1   6          0.92         23.46        19.43 o                         
  -5   2   6        108.21         98.99        10.63 o                         
  -4   2   6         24.28         17.60         4.40 o                         
  -3   2   6        152.40        153.25         5.13 o                         
  -2   2   6       1901.85       2049.14        56.10 o                         
  -1   2   6       1019.57       1009.72        26.03 o                         
   0   2   6        439.54        403.67        15.40 o                         
   1   2   6       1018.76       1014.85        33.00 o                         
   2   2   6       1902.15       1978.01        56.46 o                         
   3   2   6        152.23        156.55         5.87 o                         
   4   2   6         24.38         26.40         4.40 o                         
   5   2   6        108.39        108.52         9.17 o                         
   6   2   6         21.17         13.57        11.37 o                         
   7   2   6         53.60         74.06        19.80 o                         
  -5   3   6         14.18          4.40         5.13 o                         
  -4   3   6        218.91        236.85        11.73 o                         
  -3   3   6        384.56        377.27        12.10 o                         
  -2   3   6        952.24        993.59        24.20 o                         
  -1   3   6        159.49        172.69         6.60 o                         
   0   3   6        936.95        886.16        30.43 o                         
   1   3   6        159.52        178.92         6.23 o                         
   2   3   6        953.19        957.29        24.20 o                         
   3   3   6        384.94        415.40        12.10 o                         
   4   3   6        218.75        213.38         8.07 o                         
   5   3   6         14.23         19.43         5.87 o                         
   6   3   6          8.91         15.40        11.00 o                         
   7   3   6         12.44          1.83        19.43 o                         
  -5   4   6         29.98         31.53         7.33 o                         
  -4   4   6         48.62         53.53         6.60 o                         
  -3   4   6        260.91        293.68        10.27 o                         
  -2   4   6       1240.73       1223.47        32.26 o                         
  -1   4   6       1296.49       1281.77        38.86 o                         
   0   4   6        754.23        828.24        24.93 o                         
   1   4   6       1297.54       1293.87        31.90 o                         
   2   4   6       1240.47       1259.04        32.26 o                         
   3   4   6        261.15        285.24         9.17 o                         
   4   4   6         48.66         56.83         4.77 o                         
   5   4   6         29.98         25.66         5.50 o                         
   6   4   6          0.87          6.97        11.00 o                         
   7   4   6          5.85         -6.23        21.27 o                         
  -5   5   6          4.75         -2.20         8.07 o                         
  -4   5   6         38.69         38.13         6.97 o                         
  -3   5   6         53.41         56.46         5.13 o                         
  -2   5   6        390.07        404.04        14.67 o                         
  -1   5   6        615.13        682.68        18.33 o                         
   0   5   6        599.75        650.05        18.33 o                         
   1   5   6        614.77        676.45        18.70 o                         
   2   5   6        390.63        397.07        10.63 o                         
   3   5   6         53.03         62.33         4.03 o                         
   4   5   6         38.60         35.20         6.23 o                         
   5   5   6          4.73         -1.83         8.43 o                         
   6   5   6          3.40          2.57        10.27 o                         
   7   5   6          2.19         30.43        18.70 o                         
  -5   6   6         43.13          9.53        11.37 o                         
  -4   6   6        176.53        170.85         9.17 o                         
  -3   6   6        620.98        601.65        22.00 o                         
  -2   6   6        900.42        945.93        24.93 o                         
  -1   6   6         24.25         30.43         4.77 o                         
   0   6   6        328.23        353.81        14.30 o                         
   1   6   6         24.35         29.33         3.67 o                         
   2   6   6        900.43        901.93        25.30 o                         
   3   6   6        620.82        589.55        20.17 o                         
   4   6   6        176.79        157.65         9.90 o                         
   5   6   6         43.18         41.06        10.63 o                         
   6   6   6          6.81         17.23        11.00 o                         
   7   6   6          8.32         18.33        20.17 o                         
  -5   7   6         28.40         22.00        15.03 o                         
  -4   7   6          1.99          4.03         5.13 o                         
  -3   7   6         35.03         29.33         4.77 o                         
  -2   7   6        137.57        122.46         6.60 o                         
  -1   7   6        416.38        415.77        15.40 o                         
   0   7   6        129.18        136.39         8.80 o                         
   1   7   6        415.67        429.33        15.03 o                         
   2   7   6        137.90        127.59         6.97 o                         
   3   7   6         35.27         39.96         5.87 o                         
   4   7   6          1.98          4.03         9.53 o                         
   5   7   6         28.43         33.73        10.27 o                         
   6   7   6          8.46          2.93        13.57 o                         
  -5   8   6          6.10         15.77        15.77 o                         
  -4   8   6        226.17        207.88        12.83 o                         
  -3   8   6         12.19         11.00         4.77 o                         
  -2   8   6         68.78         37.03         5.87 o                         
  -1   8   6        175.20        160.59         8.07 o                         
   0   8   6         99.25         90.19         8.43 o                         
   1   8   6        174.88        175.62         6.23 o                         
   2   8   6         68.47         60.50         5.13 o                         
   3   8   6         12.21         12.10         5.50 o                         
   4   8   6        226.55        231.35        13.20 o                         
   5   8   6          6.19          0.37         7.33 o                         
   6   8   6         33.82         12.47        13.20 o                         
  -5   9   6         14.08         30.43        21.27 o                         
  -4   9   6         63.65         75.89         7.70 o                         
  -3   9   6         52.19         45.46         6.23 o                         
  -2   9   6        107.43        112.56         8.43 o                         
  -1   9   6        119.05         99.73         6.60 o                         
   0   9   6         94.02         79.93        10.27 o                         
   1   9   6        119.19        108.16         7.70 o                         
   2   9   6        107.25        109.99         5.87 o                         
   3   9   6         52.06         50.23         6.97 o                         
   4   9   6         63.69         59.76        10.27 o                         
   5   9   6         13.89         26.40        11.73 o                         
   6   9   6          2.43         12.10        17.23 o                         
  -5  10   6         28.36          4.40        21.27 o                         
  -4  10   6         21.85         16.13         8.07 o                         
  -3  10   6         63.35         60.86         7.70 o                         
  -2  10   6        122.66        115.49        10.63 o                         
  -1  10   6        153.87        155.82         9.17 o                         
   0  10   6         19.14         19.43         3.30 o                         
   1  10   6        153.56        151.79         9.90 o                         
   2  10   6        122.82        123.92         7.70 o                         
   3  10   6         63.22         51.33         9.17 o                         
   4  10   6         21.82         11.37         8.80 o                         
   5  10   6         28.35         63.06        18.33 o                         
   6  10   6         15.38        -16.87        22.00 o                         
  -5  11   6         71.86         77.73        25.30 o                         
  -4  11   6          2.61         -2.20         8.80 o                         
  -3  11   6         65.17         69.66         9.90 o                         
  -2  11   6          4.46         15.03         7.33 o                         
  -1  11   6         34.72         32.26         5.87 o                         
   0  11   6         54.28         55.00         4.40 o                         
   1  11   6         34.76         36.30         6.23 o                         
   2  11   6          4.50         -0.73         5.87 o                         
   3  11   6         65.20         83.96        13.57 o                         
   4  11   6          2.64          0.37        10.27 o                         
   5  11   6         71.88        120.99        21.27 o                         
  -5  12   6          0.69        -18.70        26.03 o                         
  -4  12   6          0.99          9.90        12.10 o                         
  -3  12   6          2.26          8.43         8.07 o                         
  -2  12   6        108.02        104.13        10.27 o                         
  -1  12   6         27.96         17.97         5.13 o                         
   0  12   6         17.03          8.80         9.90 o                         
   1  12   6         27.77         14.30         5.50 o                         
   2  12   6        107.85         89.83        13.57 o                         
   3  12   6          2.27          7.70        11.37 o                         
   4  12   6          0.99         -2.20        10.27 o                         
   5  12   6          0.70        -20.53        20.53 o                         
  -5  13   6         63.18         71.86        26.76 o                         
  -4  13   6          7.65        -10.27        22.73 o                         
  -3  13   6          4.86          1.83        11.37 o                         
  -2  13   6          1.25         -6.97        12.83 o                         
  -1  13   6         94.66        131.26        16.87 o                         
   0  13   6         32.33         47.66        12.47 o                         
   1  13   6         94.73         79.56        18.33 o                         
   2  13   6          1.27         23.10        11.73 o                         
   3  13   6          4.81         -6.60         9.90 o                         
   4  13   6          7.68          5.13        17.23 o                         
   5  13   6         63.18         46.56        23.10 o                         
  -4  14   6         35.18         38.86        30.80 o                         
  -3  14   6          2.69         -4.03        15.03 o                         
  -2  14   6         70.45         96.06        16.13 o                         
  -1  14   6         48.02         64.16        15.77 o                         
   0  14   6          0.46          4.77        12.83 o                         
   1  14   6         47.90         78.83        16.13 o                         
   2  14   6         70.51         86.53        17.97 o                         
   3  14   6          2.71          8.43        11.00 o                         
   4  14   6         35.18         14.67        22.36 o                         
  -3  15   6         36.34         60.13        20.53 o                         
  -2  15   6         12.19         11.37        16.87 o                         
  -1  15   6          8.04         26.76        17.60 o                         
   0  15   6         51.55         61.96        18.70 o                         
   1  15   6          8.05         27.86        13.93 o                         
   2  15   6         12.14         -5.87        17.23 o                         
   3  15   6         36.26         38.13        13.93 o                         
  -2  16   6         58.63         75.53        20.53 o                         
  -1  16   6          4.04          0.37        17.60 o                         
   0  16   6         19.74          4.03        14.30 o                         
   1  16   6          4.03         12.83        18.70 o                         
   2  16   6         58.90         57.93        22.00 o                         
   3  16   6          8.31         18.33        27.13 o                         
  -1  17   6          4.16          3.30        20.90 o                         
   0  17   6          5.56         18.70        23.10 o                         
   1  17   6          4.16        -19.43        19.43 o                         
   1   0   7        132.81        136.02         6.23 o                         
   2   0   7       1333.97       1402.02        43.26 o                         
   3   0   7        281.35        313.48        10.27 o                         
   4   0   7         27.05         32.63         4.40 o                         
   5   0   7          4.65          5.87         7.70 o                         
   6   0   7          0.82          1.47        22.36 o                         
  -6   1   7         52.75         91.66        25.66 o                         
  -5   1   7          2.68          6.97         6.23 o                         
  -4   1   7         26.61         33.00         8.07 o                         
  -3   1   7        175.87        180.75         6.60 o                         
  -2   1   7        758.76        821.64        22.00 o                         
  -1   1   7        839.24        811.00        33.00 o                         
   0   1   7         25.35         28.60         3.67 o                         
   1   1   7        839.85        854.63        33.36 o                         
   2   1   7        757.43        753.07        36.30 o                         
   3   1   7        176.34        184.79         6.97 o                         
   4   1   7         26.59         24.93         4.40 o                         
   5   1   7          2.65          7.33         6.23 o                         
   6   1   7         52.86         69.66        12.10 o                         
   7   1   7         22.53         66.73        27.13 o                         
  -5   2   7         12.44          8.07         7.70 o                         
  -4   2   7         22.64         14.67         4.40 o                         
  -3   2   7        194.91        169.75         7.33 o                         
  -2   2   7       1956.85       1973.61        50.23 o                         
  -1   2   7        834.61        819.07        28.23 o                         
   0   2   7         13.34         16.50         4.40 o                         
   1   2   7        833.63        808.44        23.83 o                         
   2   2   7       1958.34       2089.47        63.80 o                         
   3   2   7        195.56        179.29         6.23 o                         
   4   2   7         22.59         23.46         5.13 o                         
   5   2   7         12.50         17.97         9.90 o                         
   6   2   7         95.68        114.76        15.03 o                         
   7   2   7          7.64        -20.53        20.53 o                         
  -5   3   7         83.65         69.66        10.27 o                         
  -4   3   7        218.63        237.21        12.10 o                         
  -3   3   7        163.48        155.45         6.97 o                         
  -2   3   7       1936.11       1919.72        50.23 o                         
  -1   3   7          8.80          9.17         3.30 o                         
   0   3   7        157.65        131.26         7.33 o                         
   1   3   7          8.74          9.53         2.57 o                         
   2   3   7       1937.30       2020.91        64.16 o                         
   3   3   7        163.29        165.35         7.33 o                         
   4   3   7        218.98        224.02         8.80 o                         
   5   3   7         83.57         79.19         7.70 o                         
   6   3   7          4.02        -11.37        11.37 o                         
   7   3   7         22.68         45.83        19.07 o                         
  -5   4   7         61.50         35.56         7.33 o                         
  -4   4   7         26.02         27.13         5.50 o                         
  -3   4   7        227.86        203.48         8.07 o                         
  -2   4   7        266.77        259.95         8.07 o                         
  -1   4   7       2150.96       2210.46        65.63 o                         
   0   4   7         42.24         45.10         5.13 o                         
   1   4   7       2148.81       2214.13        55.73 o                         
   2   4   7        267.21        267.65         8.80 o                         
   3   4   7        227.64        206.78         7.70 o                         
   4   4   7         26.00         25.66         4.77 o                         
   5   4   7         61.64         47.30         7.33 o                         
   6   4   7          0.37         14.30        13.57 o                         
   7   4   7         58.33         82.49        23.46 o                         
  -5   5   7         29.43         13.93        11.00 o                         
  -4   5   7         50.26         39.60         6.97 o                         
  -3   5   7          6.57          8.07         4.40 o                         
  -2   5   7         15.17         24.56         4.77 o                         
  -1   5   7        424.21        436.67        15.40 o                         
   0   5   7         46.85         45.83         5.13 o                         
   1   5   7        424.32        436.30        14.67 o                         
   2   5   7         15.24         10.63         3.67 o                         
   3   5   7          6.56          5.13         3.67 o                         
   4   5   7         50.39         44.00         5.13 o                         
   5   5   7         29.26         43.26         9.53 o                         
   6   5   7         17.74         16.13        10.63 o                         
   7   5   7         33.95         23.83        20.17 o                         
  -5   6   7         33.42         39.60        12.10 o                         
  -4   6   7        141.53        138.96         7.70 o                         
  -3   6   7        179.94        190.29         8.43 o                         
  -2   6   7        269.06        288.91        10.63 o                         
  -1   6   7         80.93         75.89         4.77 o                         
   0   6   7        998.66       1095.88        31.90 o                         
   1   6   7         80.67         72.96         5.87 o                         
   2   6   7        268.51        283.04         9.90 o                         
   3   6   7        179.48        188.82         8.43 o                         
   4   6   7        141.51        145.92         8.80 o                         
   5   6   7         33.60         38.50         8.07 o                         
   6   6   7          6.56          6.60        13.57 o                         
   7   6   7         12.65         -1.47        24.56 o                         
  -5   7   7          5.30         11.37        16.87 o                         
  -4   7   7         98.27        104.13         7.33 o                         
  -3   7   7          4.86         17.23         4.40 o                         
  -2   7   7        404.29        418.70        16.13 o                         
  -1   7   7        255.78        270.21        12.47 o                         
   0   7   7        218.09        214.85         9.53 o                         
   1   7   7        256.30        247.48        11.00 o                         
   2   7   7        404.16        381.67        13.93 o                         
   3   7   7          4.81          6.23         5.87 o                         
   4   7   7         98.02         93.86         9.53 o                         
   5   7   7          5.32         -0.37        14.30 o                         
   6   7   7         24.61         57.93        14.67 o                         
  -5   8   7         14.87         -9.90        14.30 o                         
  -4   8   7         88.59         76.99         6.60 o                         
  -3   8   7        269.21        264.35        12.47 o                         
  -2   8   7        502.74        518.06        19.43 o                         
  -1   8   7        277.35        252.25        14.67 o                         
   0   8   7        508.16        479.20        20.90 o                         
   1   8   7        277.68        257.75        12.47 o                         
   2   8   7        501.97        496.43        19.43 o                         
   3   8   7        269.24        268.38        13.20 o                         
   4   8   7         88.57         94.23         9.17 o                         
   5   8   7         14.90         23.10         8.07 o                         
   6   8   7         37.66          6.97        14.67 o                         
  -5   9   7          7.51         31.90        17.97 o                         
  -4   9   7        124.99        152.15        13.93 o                         
  -3   9   7        182.16        200.92        11.37 o                         
  -2   9   7         22.90         15.40         6.23 o                         
  -1   9   7        208.91        229.52        16.50 o                         
   0   9   7          2.00          4.03         8.07 o                         
   1   9   7        208.80        196.88         9.17 o                         
   2   9   7         22.90         12.10         4.40 o                         
   3   9   7        182.11        179.29        11.73 o                         
   4   9   7        124.96        115.12        12.47 o                         
   5   9   7          7.55         19.43        12.83 o                         
   6   9   7          2.34        -13.57        13.57 o                         
  -5  10   7         35.28         42.16        25.30 o                         
  -4  10   7         13.97         22.00         9.90 o                         
  -3  10   7         95.78         98.99        10.63 o                         
  -2  10   7         16.71          3.30         5.50 o                         
  -1  10   7        418.66        452.06        28.96 o                         
   0  10   7          7.94         12.10         8.80 o                         
   1  10   7        418.53        409.53        17.23 o                         
   2  10   7         16.72         12.47         5.50 o                         
   3  10   7         95.64         85.06         7.70 o                         
   4  10   7         14.00          6.60         7.70 o                         
   5  10   7         35.21         33.36        13.20 o                         
   6  10   7          8.54          2.20        20.53 o                         
  -5  11   7          0.87         -8.80        15.77 o                         
  -4  11   7         40.65         31.90        12.10 o                         
  -3  11   7         53.30         90.93        13.20 o                         
  -2  11   7         92.08         87.99         8.43 o                         
  -1  11   7         77.75         89.46        13.20 o                         
   0  11   7         91.54        101.19        13.57 o                         
   1  11   7         77.46         60.13        11.00 o                         
   2  11   7         92.03         79.93         7.70 o                         
   3  11   7         53.20         42.16        11.73 o                         
   4  11   7         40.52         50.23        12.47 o                         
   5  11   7          0.87         36.30        19.80 o                         
  -5  12   7          0.18         18.33        25.30 o                         
  -4  12   7          2.64        -20.17        20.17 o                         
  -3  12   7         27.19         16.13        11.37 o                         
  -2  12   7         30.44         62.70        13.20 o                         
  -1  12   7         77.29         39.23        13.57 o                         
   0  12   7         63.23         30.06        11.73 o                         
   1  12   7         77.50         87.26        12.83 o                         
   2  12   7         30.38         47.30        13.93 o                         
   3  12   7         27.27         45.10        13.57 o                         
   4  12   7          2.64        -11.37        11.37 o                         
   5  12   7          0.18        -15.40        17.60 o                         
  -4  13   7         23.74         41.06        19.07 o                         
  -3  13   7          7.16          2.57        20.17 o                         
  -2  13   7         14.43         13.93        12.47 o                         
  -1  13   7          2.46         16.13        12.83 o                         
   0  13   7          0.00         10.27        12.10 o                         
   1  13   7          2.51         -7.33        10.63 o                         
   2  13   7         14.49         13.93        11.37 o                         
   3  13   7          7.20          5.13        12.10 o                         
   4  13   7         23.74         -5.50        17.23 o                         
  -4  14   7          3.79          5.50        21.63 o                         
  -3  14   7          6.37         14.67        16.13 o                         
  -2  14   7          3.20          8.07        13.57 o                         
  -1  14   7          7.10         11.37        15.03 o                         
   0  14   7         18.30         24.56        15.77 o                         
   1  14   7          7.10        -14.67        14.67 o                         
   2  14   7          3.22        -12.47        12.47 o                         
   3  14   7          6.30          2.93        11.37 o                         
   4  14   7          3.80         12.47        19.80 o                         
  -3  15   7         32.91         47.30        17.23 o                         
  -2  15   7          7.01         23.83        17.23 o                         
  -1  15   7          1.53        -16.13        16.13 o                         
   0  15   7          7.34         13.57        16.87 o                         
   1  15   7          1.56         20.53        17.23 o                         
   2  15   7          7.03          2.57        16.50 o                         
   3  15   7         32.97         15.03        14.67 o                         
  -2  16   7          4.14         21.27        18.70 o                         
  -1  16   7         14.13         14.30        17.60 o                         
   0  16   7         10.75         37.76        18.70 o                         
   1  16   7         14.10         31.16        20.53 o                         
   2  16   7          4.18        -16.50        16.50 o                         
  -1  17   7          1.56         -6.23        33.36 o                         
   0  17   7          0.00          5.50        17.60 o                         
   1  17   7          1.54         13.57        19.07 o                         
   0   0   8        382.29        344.27        19.43 o                         
   1   0   8        714.95        631.72        66.73 o                         
   2   0   8       1685.01       1618.34        52.43 o                         
   3   0   8       1114.20       1155.28        34.83 o                         
   4   0   8        924.49        980.39        37.40 o                         
   5   0   8         44.91         28.23         7.33 o                         
   6   0   8          0.19         -2.20        11.00 o                         
   7   0   8         26.64         35.56        31.16 o                         
  -6   1   8          9.09         45.10        21.27 o                         
  -5   1   8         29.03         26.40         8.80 o                         
  -4   1   8         24.41         28.96         3.30 o                         
  -3   1   8          2.02          0.73         3.30 o                         
  -2   1   8        135.70        130.52         5.50 o                         
  -1   1   8         78.21         72.23         5.50 o                         
   0   1   8          1.34          0.00         3.30 o                         
   1   1   8         77.81         82.49         5.13 o                         
   2   1   8        135.31        110.36        13.20 o                         
   3   1   8          2.03          3.67         2.93 o                         
   4   1   8         24.26         21.27         4.77 o                         
   5   1   8         29.02         25.30         8.07 o                         
   6   1   8          9.23          4.03        11.73 o                         
   7   1   8         51.50         69.29        30.43 o                         
  -6   2   8         75.02        143.72        24.93 o                         
  -5   2   8        105.82         98.99        12.10 o                         
  -4   2   8        406.64        373.60        17.97 o                         
  -3   2   8         73.07         74.43         6.23 o                         
  -2   2   8        495.14        523.19        15.03 o                         
  -1   2   8        510.10        520.99        18.70 o                         
   0   2   8         11.78         11.00         3.67 o                         
   1   2   8        509.62        505.96        17.60 o                         
   2   2   8        495.30        496.43        14.30 o                         
   3   2   8         72.98         66.73         3.67 o                         
   4   2   8        406.99        392.67        12.10 o                         
   5   2   8        105.65        107.06         8.43 o                         
   6   2   8         74.92         69.66        13.93 o                         
   7   2   8          1.26         31.53        30.06 o                         
  -5   3   8         75.04         66.73         7.70 o                         
  -4   3   8         12.57          7.33         7.70 o                         
  -3   3   8        599.07        621.45        22.00 o                         
  -2   3   8        248.87        236.11         8.07 o                         
  -1   3   8        741.73        731.81        22.73 o                         
   0   3   8        323.67        325.21        11.37 o                         
   1   3   8        741.87        696.98        21.27 o                         
   2   3   8        249.62        233.18         8.43 o                         
   3   3   8        599.34        646.02        21.63 o                         
   4   3   8         12.60         12.83         4.77 o                         
   5   3   8         74.85         72.59         7.33 o                         
   6   3   8         42.58         73.69        15.77 o                         
   7   3   8          3.44          9.17        19.43 o                         
  -5   4   8         12.05          6.23         9.53 o                         
  -4   4   8        227.90        212.65        12.10 o                         
  -3   4   8         74.08         76.63         4.40 o                         
  -2   4   8        142.49        142.62         5.50 o                         
  -1   4   8        567.20        614.49        20.17 o                         
   0   4   8         40.48         42.53         5.50 o                         
   1   4   8        567.51        614.12        16.13 o                         
   2   4   8        143.09        135.29         8.07 o                         
   3   4   8         74.21         81.76         5.50 o                         
   4   4   8        227.75        228.05        10.27 o                         
   5   4   8         12.17         11.37         7.33 o                         
   6   4   8          5.23         16.87        13.57 o                         
   7   4   8          4.03         20.53        17.23 o                         
  -5   5   8          2.16         -9.53         9.53 o                         
  -4   5   8         13.56         17.23         2.57 o                         
  -3   5   8         78.81         76.99         6.60 o                         
  -2   5   8         22.02         24.56         4.03 o                         
  -1   5   8        222.11        195.78         8.80 o                         
   0   5   8         85.35         92.39         6.23 o                         
   1   5   8        222.53        219.62         6.97 o                         
   2   5   8         22.06         21.27         4.03 o                         
   3   5   8         78.92         73.33         6.23 o                         
   4   5   8         13.53         17.97         5.50 o                         
   5   5   8          2.17         -2.57        13.20 o                         
   6   5   8          1.18         -4.77        12.10 o                         
   7   5   8         16.25        -20.90        20.90 o                         
  -5   6   8         55.32         34.46        13.20 o                         
  -4   6   8        119.27        111.09         7.70 o                         
  -3   6   8        166.76        140.79         9.17 o                         
  -2   6   8        216.02        209.72         9.17 o                         
  -1   6   8       1076.08       1106.15        29.70 o                         
   0   6   8         40.20         42.90         5.50 o                         
   1   6   8       1076.74       1070.58        34.10 o                         
   2   6   8        215.80        219.25         9.90 o                         
   3   6   8        167.09        148.86         6.97 o                         
   4   6   8        119.60        106.69         7.70 o                         
   5   6   8         55.35         39.96         8.43 o                         
   6   6   8          5.38         -8.80        13.93 o                         
   7   6   8         22.73         -9.17        20.90 o                         
  -4   7   8        157.48        170.49         9.90 o                         
  -3   7   8        530.39        517.33        18.70 o                         
  -2   7   8        308.55        305.78        12.10 o                         
  -1   7   8         55.92         60.86         4.40 o                         
   0   7   8         67.61         66.36         6.23 o                         
   1   7   8         56.00         69.66         6.97 o                         
   2   7   8        308.73        294.41        13.57 o                         
   3   7   8        529.42        505.59        20.53 o                         
   4   7   8        157.57        162.05        14.30 o                         
   5   7   8          5.26         17.97        14.67 o                         
   6   7   8        158.91        197.25        20.17 o                         
  -5   8   8         14.09         -4.03        12.10 o                         
  -4   8   8        101.13         85.43         8.43 o                         
  -3   8   8         46.47         41.80         6.23 o                         
  -2   8   8        239.19        245.28        12.47 o                         
  -1   8   8        806.39        804.40        31.90 o                         
   0   8   8         81.26         89.09         7.33 o                         
   1   8   8        806.73        795.24        33.00 o                         
   2   8   8        238.63        231.72        11.73 o                         
   3   8   8         46.35         38.86         7.33 o                         
   4   8   8        101.56        114.39        16.87 o                         
   5   8   8         13.98         16.13         8.43 o                         
   6   8   8         61.78        102.66        15.77 o                         
  -5   9   8         26.51         27.13        15.40 o                         
  -4   9   8         49.02         42.90         9.53 o                         
  -3   9   8        239.14        240.88        14.67 o                         
  -2   9   8         73.67         81.39        10.27 o                         
  -1   9   8        107.36        104.49         9.17 o                         
   0   9   8          1.62         -7.33         7.70 o                         
   1   9   8        107.58        107.06        12.47 o                         
   2   9   8         73.74         62.70         6.97 o                         
   3   9   8        238.96        223.28        14.67 o                         
   4   9   8         49.04         56.10        10.63 o                         
   5   9   8         26.40         20.53        13.93 o                         
   6   9   8         19.90         36.30        15.03 o                         
  -5  10   8         26.54         16.13        22.00 o                         
  -4  10   8          5.23         -6.60         9.17 o                         
  -3  10   8          9.26          4.77         8.07 o                         
  -2  10   8         43.10         58.30         9.90 o                         
  -1  10   8        226.12        216.32        17.60 o                         
   0  10   8         76.81         38.50        11.37 o                         
   1  10   8        226.06        206.78        16.13 o                         
   2  10   8         42.92         35.56         4.77 o                         
   3  10   8          9.30          7.33         6.23 o                         
   4  10   8          5.17         -8.07         8.07 o                         
   5  10   8         26.65         30.06        13.20 o                         
   6  10   8         11.68         40.33        22.73 o                         
  -5  11   8          5.50         36.30        20.53 o                         
  -4  11   8         28.24         33.73        11.37 o                         
  -3  11   8         23.73          6.23        10.27 o                         
  -2  11   8         95.61         93.49        13.20 o                         
  -1  11   8         61.38         58.66        12.83 o                         
   0  11   8        497.86        508.16        31.53 o                         
   1  11   8         61.58         58.66        11.37 o                         
   2  11   8         95.36         92.03         7.70 o                         
   3  11   8         23.85         -4.03        10.63 o                         
   4  11   8         28.16         16.87        11.37 o                         
   5  11   8          5.44         39.23        19.07 o                         
  -5  12   8          2.73         19.80        20.17 o                         
  -4  12   8         19.48         28.96        20.53 o                         
  -3  12   8         25.18         37.03        12.47 o                         
  -2  12   8         22.48         38.50        13.20 o                         
  -1  12   8         39.93         21.63        12.47 o                         
   0  12   8          6.02          6.60        11.37 o                         
   1  12   8         39.87         40.33        11.73 o                         
   2  12   8         22.42         38.13        10.63 o                         
   3  12   8         25.22         28.96        13.57 o                         
   4  12   8         19.54         27.86        11.00 o                         
   5  12   8          2.71        -17.97        19.43 o                         
  -4  13   8          3.44        -26.76        27.50 o                         
  -3  13   8          0.46         -9.53        13.20 o                         
  -2  13   8          5.19         13.57        13.57 o                         
  -1  13   8         21.53         15.03        12.10 o                         
   0  13   8          3.14        -10.63        12.47 o                         
   1  13   8         21.61         -4.03        13.93 o                         
   2  13   8          5.14        -11.00        15.03 o                         
   3  13   8          0.45        -14.30        14.30 o                         
   4  13   8          3.45         32.63        21.63 o                         
  -4  14   8         26.56         47.30        26.40 o                         
  -3  14   8         18.37         17.60        15.77 o                         
  -2  14   8          9.63         23.83        16.13 o                         
  -1  14   8          2.85         26.76        13.57 o                         
   0  14   8          6.79         19.80        13.57 o                         
   1  14   8          2.82         -9.90        13.57 o                         
   2  14   8          9.56         19.80        16.13 o                         
   3  14   8         18.35         30.43        15.77 o                         
   4  14   8         26.61         27.50        13.93 o                         
  -3  15   8         11.82         39.96        17.23 o                         
  -2  15   8         15.33         32.26        20.17 o                         
  -1  15   8         19.90          4.03        16.87 o                         
   0  15   8          2.17         12.47        14.30 o                         
   1  15   8         19.93         31.16        16.50 o                         
   2  15   8         15.35        -10.63        19.07 o                         
   3  15   8         11.82         -4.40        13.20 o                         
  -2  16   8         22.95         61.60        19.80 o                         
  -1  16   8         22.61         11.37        18.70 o                         
   0  16   8          7.62          8.07        17.97 o                         
   1  16   8         22.71         21.63        20.53 o                         
   2  16   8         23.08         40.33        22.00 o                         
   0  17   8         13.05         28.96        20.90 o                         
   1   0   9        165.03        178.19         9.17 o                         
   2   0   9         56.28         59.03         5.50 o                         
   3   0   9          0.16          0.37         3.30 o                         
   4   0   9        222.22        228.05        12.10 o                         
   5   0   9          0.58         -8.07         9.53 o                         
   6   0   9         17.70         12.10        12.10 o                         
   7   0   9          6.38        -22.36        22.36 o                         
  -6   1   9         16.57         10.27        22.73 o                         
  -5   1   9        141.87        114.02        12.47 o                         
  -4   1   9          7.61          4.40         4.77 o                         
  -3   1   9         69.21         72.96         4.40 o                         
  -2   1   9        404.64        424.93        13.57 o                         
  -1   1   9        145.87        144.09         6.60 o                         
   0   1   9        569.56        517.33        23.83 o                         
   1   1   9        145.80        140.79         6.23 o                         
   2   1   9        403.76        413.20        20.53 o                         
   3   1   9         69.53         74.43         4.40 o                         
   4   1   9          7.64          7.33         3.30 o                         
   5   1   9        142.10        130.89         7.70 o                         
   6   1   9         16.64         27.50        12.83 o                         
   7   1   9          9.03         12.47        22.73 o                         
  -6   2   9         18.22         38.50        24.56 o                         
  -5   2   9        320.45        281.21        22.36 o                         
  -4   2   9        220.07        211.18         7.70 o                         
  -3   2   9        110.66        106.33         6.23 o                         
  -2   2   9       1275.93       1297.90        37.76 o                         
  -1   2   9       1446.60       1430.62        60.86 o                         
   0   2   9        132.05        122.09         7.70 o                         
   1   2   9       1448.87       1446.39        55.00 o                         
   2   2   9       1275.60       1271.50        54.26 o                         
   3   2   9        110.81        109.26         5.13 o                         
   4   2   9        220.02        220.72        12.47 o                         
   5   2   9        320.78        320.81        13.20 o                         
   6   2   9         18.20         35.20        14.30 o                         
   7   2   9         13.15         29.70        31.16 o                         
  -5   3   9         18.98         18.33         6.23 o                         
  -4   3   9         26.76         32.26         2.93 o                         
  -3   3   9         19.00          9.53         3.67 o                         
  -2   3   9         70.52         70.03         5.13 o                         
  -1   3   9        433.56        457.93        13.57 o                         
   0   3   9       1144.64       1230.44        43.26 o                         
   1   3   9        433.05        417.23        14.30 o                         
   2   3   9         70.74         70.76         4.77 o                         
   3   3   9         18.96          8.07         4.03 o                         
   4   3   9         26.85         18.70         4.77 o                         
   5   3   9         19.08         21.63         5.50 o                         
   6   3   9         62.71         70.03        15.77 o                         
   7   3   9          8.00         -1.10        32.26 o                         
  -5   4   9          0.83          6.97         9.90 o                         
  -4   4   9        406.19        422.73        12.47 o                         
  -3   4   9         41.74         40.70         4.77 o                         
  -2   4   9        851.23        873.33        26.40 o                         
  -1   4   9        768.19        801.84        27.50 o                         
   0   4   9        266.28        277.54        13.20 o                         
   1   4   9        768.44        809.54        23.10 o                         
   2   4   9        851.78        862.70        46.56 o                         
   3   4   9         41.70         29.33         4.40 o                         
   4   4   9        406.05        408.43        15.77 o                         
   5   4   9          0.82          4.40         7.70 o                         
   6   4   9          1.48         -4.03        13.93 o                         
   7   4   9          9.09         12.10        19.43 o                         
  -5   5   9         24.51         23.83        12.10 o                         
  -4   5   9         60.97         56.46         4.40 o                         
  -3   5   9         36.53         32.26         5.13 o                         
  -2   5   9         67.54         72.96         4.40 o                         
  -1   5   9        778.82        836.67        24.20 o                         
   0   5   9          0.40          3.67         5.13 o                         
   1   5   9        778.64        851.33        22.73 o                         
   2   5   9         67.57         68.19         5.13 o                         
   3   5   9         36.61         39.96         5.50 o                         
   4   5   9         61.00         59.40         8.80 o                         
   5   5   9         24.45         31.16         7.70 o                         
   6   5   9          5.31         -3.30        15.77 o                         
   7   5   9         16.97         40.33        23.10 o                         
  -5   6   9          2.94        -11.00        11.00 o                         
  -4   6   9          3.42         13.57         5.50 o                         
  -3   6   9         33.24         35.20         5.50 o                         
  -2   6   9        172.19        165.35         7.70 o                         
  -1   6   9        774.02        795.97        27.13 o                         
   0   6   9         39.76         35.93         6.23 o                         
   1   6   9        774.05        846.57        28.23 o                         
   2   6   9        171.69        180.02         7.70 o                         
   3   6   9         33.25         22.73         7.33 o                         
   4   6   9          3.40         16.50         8.07 o                         
   5   6   9          2.95        -12.10        12.47 o                         
   6   6   9         12.09         49.13        16.87 o                         
  -4   7   9         12.25         12.83         6.23 o                         
  -3   7   9         21.97         18.33         5.13 o                         
  -2   7   9         16.61          6.97         5.50 o                         
  -1   7   9         52.52         59.03         4.77 o                         
   0   7   9          3.41         12.10         5.50 o                         
   1   7   9         52.22         60.13         6.60 o                         
   2   7   9         16.54         11.37         7.33 o                         
   3   7   9         21.93         42.90         9.17 o                         
   4   7   9         12.21         14.67        11.73 o                         
   5   7   9         18.93         -1.10        14.67 o                         
   6   7   9          6.02          3.30        14.67 o                         
  -5   8   9         14.43         -9.90        15.40 o                         
  -4   8   9         20.44         23.10         7.70 o                         
  -3   8   9         75.27         62.33         7.70 o                         
  -2   8   9        182.92        157.65         9.90 o                         
  -1   8   9        141.25        124.66         9.17 o                         
   0   8   9         56.88         54.63         8.80 o                         
   1   8   9        141.34        150.32        11.73 o                         
   2   8   9        182.87        165.72        13.93 o                         
   3   8   9         75.29         61.96        10.63 o                         
   4   8   9         20.36          4.03         8.43 o                         
   5   8   9         14.43         14.67         8.80 o                         
   6   8   9          5.46          0.73        15.77 o                         
  -5   9   9          0.35         -9.17        16.13 o                         
  -4   9   9         63.89         74.43        10.63 o                         
  -3   9   9         32.02         26.40         7.70 o                         
  -2   9   9        567.24        576.72        30.43 o                         
  -1   9   9         32.13         22.00         8.07 o                         
   0   9   9          5.04          3.67         9.90 o                         
   1   9   9         32.04         14.67         8.07 o                         
   2   9   9        567.08        594.32        31.53 o                         
   3   9   9         31.86         19.43        18.70 o                         
   4   9   9         63.97         67.46         9.17 o                         
   5   9   9          0.36         -7.70        12.47 o                         
   6   9   9          1.28         20.53        18.33 o                         
  -5  10   9          0.25         26.03        17.23 o                         
  -4  10   9          9.08         10.63         9.53 o                         
  -3  10   9         12.44          9.90        10.27 o                         
  -2  10   9        171.76        159.12        17.23 o                         
  -1  10   9         59.38         72.59        11.73 o                         
   0  10   9         60.21         43.26         9.53 o                         
   1  10   9         59.36         69.29        11.00 o                         
   2  10   9        171.64        154.35        10.63 o                         
   3  10   9         12.35         16.50        10.27 o                         
   4  10   9          9.02          3.67         8.80 o                         
   5  10   9          0.25         -2.20        13.57 o                         
  -5  11   9         31.34         25.30        19.80 o                         
  -4  11   9         17.09          5.13        18.70 o                         
  -3  11   9         35.62         53.90        12.83 o                         
  -2  11   9        102.66        123.19        14.30 o                         
  -1  11   9        236.07        267.28        20.53 o                         
   0  11   9         99.32         83.23        14.30 o                         
   1  11   9        236.20        248.95        20.17 o                         
   2  11   9        102.48         78.83        11.73 o                         
   3  11   9         35.64         24.56         8.43 o                         
   4  11   9         17.11         24.93        12.83 o                         
   5  11   9         31.42         21.27        20.53 o                         
  -5  12   9          9.60         59.40        30.06 o                         
  -4  12   9          2.07         -3.30        21.27 o                         
  -3  12   9         10.26         19.80        14.67 o                         
  -2  12   9         23.85          8.43        11.37 o                         
  -1  12   9         65.09         76.26        14.30 o                         
   0  12   9          4.22         17.97        11.73 o                         
   1  12   9         65.11         43.26        13.93 o                         
   2  12   9         23.81         13.57        13.20 o                         
   3  12   9         10.27         12.10        12.47 o                         
   4  12   9          2.05         24.56        19.07 o                         
   5  12   9          9.58         22.36        22.36 o                         
  -4  13   9          9.02        -19.07        20.17 o                         
  -3  13   9         28.96         35.93        13.57 o                         
  -2  13   9         23.55         17.60        14.67 o                         
  -1  13   9         85.63         73.69        17.23 o                         
   0  13   9         27.15         43.63        14.30 o                         
   1  13   9         85.67         82.49        15.40 o                         
   2  13   9         23.53         30.43        12.83 o                         
   3  13   9         29.07         26.76        13.20 o                         
   4  13   9          9.05         15.77        13.57 o                         
  -4  14   9         54.59         86.89        33.73 o                         
  -3  14   9         10.65         11.00        17.97 o                         
  -2  14   9          2.29          2.93        14.30 o                         
  -1  14   9          0.98         -2.93        12.10 o                         
   0  14   9        120.51        114.39        20.53 o                         
   1  14   9          0.97         17.97        16.87 o                         
   2  14   9          2.27         14.67        16.87 o                         
   3  14   9         10.63         -1.83        13.20 o                         
   4  14   9         54.66         47.30        16.13 o                         
  -3  15   9          2.50         -5.87        16.13 o                         
  -2  15   9          1.49         -7.33        16.13 o                         
  -1  15   9          8.95         16.87        16.13 o                         
   0  15   9          0.50          4.77        14.30 o                         
   1  15   9          8.99         24.56        17.23 o                         
   2  15   9          1.51         11.37        16.50 o                         
   3  15   9          2.50        -12.83        20.90 o                         
  -2  16   9         21.94         50.23        22.00 o                         
  -1  16   9          4.56         -2.20        17.23 o                         
   0  16   9         64.83         82.86        19.80 o                         
   1  16   9          4.59         -9.90        17.60 o                         
   2  16   9         21.95         10.63        20.53 o                         
   0   0  10        489.35        583.32        38.50 o                         
   1   0  10        300.74        327.77        13.57 o                         
   2   0  10          4.91          6.97         3.30 o                         
   3   0  10        170.32        175.25         7.33 o                         
   4   0  10          0.01          1.47         4.40 o                         
   5   0  10         34.12         36.66        17.60 o                         
   6   0  10          6.06         19.80        12.47 o                         
   7   0  10         23.89         30.06        27.86 o                         
  -7   1  10         27.38         57.20        23.46 o                         
  -6   1  10         29.70         29.33        21.63 o                         
  -5   1  10        172.46        145.19        16.50 o                         
  -4   1  10         43.61         24.20         5.50 o                         
  -3   1  10        373.20        354.17        11.73 o                         
  -2   1  10        106.91        116.96         7.33 o                         
  -1   1  10       1551.20       1623.11        76.26 o                         
   0   1  10       1038.78       1050.78        38.13 o                         
   1   1  10       1549.58       1667.84        83.96 o                         
   2   1  10        107.35         92.03         8.43 o                         
   3   1  10        373.33        346.47        13.57 o                         
   4   1  10         43.54         38.50         4.77 o                         
   5   1  10        172.43        177.45         9.17 o                         
   6   1  10         29.63         56.10        13.57 o                         
   7   1  10         27.37        -34.83        34.83 o                         
  -6   2  10         13.88         35.20        26.40 o                         
  -5   2  10          3.05         -6.23         6.23 o                         
  -4   2  10         44.91         46.93         5.50 o                         
  -3   2  10        311.40        336.57        12.10 o                         
  -2   2  10         70.22         74.06         5.13 o                         
  -1   2  10        347.09        345.74        13.20 o                         
   0   2  10       1514.97       1668.20        64.16 o                         
   1   2  10        346.90        334.01        12.83 o                         
   2   2  10         70.08         62.70         4.77 o                         
   3   2  10        311.48        316.04        10.63 o                         
   4   2  10         44.92         57.56         8.07 o                         
   5   2  10          3.03          8.80         8.07 o                         
   6   2  10         13.82         -1.10        12.83 o                         
   7   2  10          3.32         46.56        29.33 o                         
  -5   3  10         12.24         -5.87         8.07 o                         
  -4   3  10        140.09        142.26         6.60 o                         
  -3   3  10        162.78        160.22         8.07 o                         
  -2   3  10        569.44        577.82        17.60 o                         
  -1   3  10       1098.63       1166.28        58.30 o                         
   0   3  10        180.97        218.52         8.43 o                         
   1   3  10       1100.09       1125.21        37.03 o                         
   2   3  10        569.27        595.79        20.53 o                         
   3   3  10        162.93        184.05         8.80 o                         
   4   3  10        139.98        130.52         8.80 o                         
   5   3  10         12.26          7.33         7.70 o                         
   6   3  10          2.86         22.00        11.37 o                         
   7   3  10         18.84         42.90        28.60 o                         
  -5   4  10         50.87         57.56        10.27 o                         
  -4   4  10         11.64          8.43         3.30 o                         
  -3   4  10         75.38         72.96         4.77 o                         
  -2   4  10        780.09        814.30        26.40 o                         
  -1   4  10        273.06        283.78        10.27 o                         
   0   4  10          6.20          6.97         4.03 o                         
   1   4  10        273.73        280.11         9.90 o                         
   2   4  10        781.12        840.70        31.90 o                         
   3   4  10         75.54         76.63         6.60 o                         
   4   4  10         11.62         14.30         5.87 o                         
   5   4  10         50.86         72.96        14.30 o                         
   6   4  10         39.51         33.36        16.50 o                         
   7   4  10          1.32        -11.00        27.13 o                         
  -5   5  10         34.40         11.73        10.63 o                         
  -4   5  10        200.89        181.49        10.63 o                         
  -3   5  10         33.89         33.73         5.13 o                         
  -2   5  10        292.72        275.35         8.80 o                         
  -1   5  10          1.64         12.83         3.30 o                         
   0   5  10        441.60        450.96        23.83 o                         
   1   5  10          1.65         -1.47         3.30 o                         
   2   5  10        292.65        266.91        11.00 o                         
   3   5  10         34.12         21.27         6.23 o                         
   4   5  10        200.89        188.82        12.47 o                         
   5   5  10         34.39         13.20         8.43 o                         
   6   5  10          8.80        -24.20        24.20 o                         
  -5   6  10         27.15         33.00        15.40 o                         
  -4   6  10        149.52        143.36        10.27 o                         
  -3   6  10         21.74         14.30         6.23 o                         
  -2   6  10        208.30        200.18         8.80 o                         
  -1   6  10        315.47        324.11        14.30 o                         
   0   6  10         62.13         83.59         7.70 o                         
   1   6  10        315.43        308.71        16.13 o                         
   2   6  10        208.38        197.25         8.80 o                         
   3   6  10         21.79         15.40         5.87 o                         
   4   6  10        149.13        143.36        11.37 o                         
   5   6  10         27.03         26.40         9.53 o                         
   6   6  10         72.07         96.79        19.07 o                         
  -5   7  10         26.42          3.67        15.40 o                         
  -4   7  10         60.08         46.56         8.07 o                         
  -3   7  10         66.07         55.73         7.33 o                         
  -2   7  10        104.33         86.53         8.43 o                         
  -1   7  10        697.94        702.11        26.76 o                         
   0   7  10          6.38         15.77         6.23 o                         
   1   7  10        698.42        712.74        28.96 o                         
   2   7  10        104.37         94.96        11.73 o                         
   3   7  10         66.17         53.16        10.27 o                         
   4   7  10         60.18         66.73        13.57 o                         
   5   7  10         26.29         43.26        11.37 o                         
   6   7  10         19.16         -9.17        13.93 o                         
  -5   8  10         53.20         67.83        20.90 o                         
  -4   8  10         10.83         27.50         8.07 o                         
  -3   8  10         88.43         86.53        11.37 o                         
  -2   8  10          4.26          8.43         7.70 o                         
  -1   8  10        827.50        823.10        28.23 o                         
   0   8  10        183.07        173.79        15.40 o                         
   1   8  10        826.95        914.03        47.66 o                         
   2   8  10          4.22          5.13         7.33 o                         
   3   8  10         88.52         79.19        11.73 o                         
   4   8  10         10.87          3.67         7.70 o                         
   5   8  10         53.38         66.36        12.47 o                         
   6   8  10         26.60         50.96        17.60 o                         
  -5   9  10         19.60          9.90        17.60 o                         
  -4   9  10         42.01         47.66        10.63 o                         
  -3   9  10         16.88         31.53         8.43 o                         
  -2   9  10         31.43         19.07         7.70 o                         
  -1   9  10         57.94         32.26        10.27 o                         
   0   9  10        854.50        854.27        46.20 o                         
   1   9  10         57.87         72.59        12.47 o                         
   2   9  10         31.32         44.36         9.90 o                         
   3   9  10         16.92         20.17        10.63 o                         
   4   9  10         41.99         45.10        14.30 o                         
   5   9  10         19.60         21.63        10.63 o                         
   6   9  10          5.75        -16.50        16.50 o                         
  -5  10  10         31.77         38.50        18.70 o                         
  -4  10  10          0.59          0.37         9.90 o                         
  -3  10  10         38.57         26.40         9.53 o                         
  -2  10  10         79.68         98.99        14.67 o                         
  -1  10  10         19.35         37.76         9.17 o                         
   0  10  10         97.63         87.99        13.20 o                         
   1  10  10         19.34         39.96        12.47 o                         
   2  10  10         79.65         72.96        12.83 o                         
   3  10  10         38.75         61.96        12.47 o                         
   4  10  10          0.58          5.87        10.63 o                         
   5  10  10         31.66         68.93        15.40 o                         
  -4  11  10          0.37        -10.27        16.87 o                         
  -3  11  10         43.91         29.33        12.83 o                         
  -2  11  10         19.09         15.03        10.27 o                         
  -1  11  10        131.51        131.26        16.87 o                         
   0  11  10         38.24         18.70        11.37 o                         
   1  11  10        131.14        103.03        15.77 o                         
   2  11  10         19.13         23.83         5.87 o                         
   3  11  10         43.83         37.76         8.43 o                         
   4  11  10          0.38          3.67         8.43 o                         
   5  11  10         50.34         98.26        22.36 o                         
  -5  12  10         27.77         38.13        22.73 o                         
  -4  12  10         14.11         -3.30        19.07 o                         
  -3  12  10          6.21         -0.73        12.10 o                         
  -2  12  10         46.36         61.23        13.57 o                         
  -1  12  10          4.31          0.37        10.27 o                         
   0  12  10          6.18         -0.37        10.63 o                         
   1  12  10          4.31         11.73        11.73 o                         
   2  12  10         46.51         51.33        11.73 o                         
   3  12  10          6.26         -6.60        19.43 o                         
   4  12  10         14.22         27.86        13.20 o                         
   5  12  10         27.78         48.40        26.03 o                         
  -4  13  10         33.02          1.47        23.83 o                         
  -3  13  10         88.20         87.63        18.33 o                         
  -2  13  10          1.28         -8.43        12.47 o                         
  -1  13  10          5.20         15.77        12.47 o                         
   0  13  10          8.68          0.00        12.10 o                         
   1  13  10          5.13         31.53        13.20 o                         
   2  13  10          1.27         17.23        13.20 o                         
   3  13  10         88.37        125.39        18.33 o                         
   4  13  10         32.88         36.66        16.13 o                         
  -4  14  10          4.95        -11.37        23.83 o                         
  -3  14  10          5.79         -5.87        15.77 o                         
  -2  14  10         12.46        -12.47        15.40 o                         
  -1  14  10         10.15        -14.67        14.67 o                         
   0  14  10         26.25         58.30        16.13 o                         
   1  14  10         10.18         13.93        14.30 o                         
   2  14  10         12.53         22.00        15.40 o                         
   3  14  10          5.72         -4.40        17.23 o                         
   4  14  10          4.95        -10.27        13.93 o                         
  -3  15  10          1.10          9.53        19.80 o                         
  -2  15  10          0.59          6.60        18.33 o                         
  -1  15  10         21.55         26.03        17.23 o                         
   0  15  10         15.16          3.67        16.13 o                         
   1  15  10         21.54         48.76        19.07 o                         
   2  15  10          0.58        -12.83        15.77 o                         
   3  15  10          1.10         25.66        18.33 o                         
  -2  16  10         16.41         14.30        18.70 o                         
  -1  16  10         11.77         16.87        18.70 o                         
   0  16  10          8.70         11.00        19.43 o                         
   1  16  10         11.63         13.20        18.70 o                         
   2  16  10         16.45          9.53        20.17 o                         
   1   0  11        110.81        102.29         6.97 o                         
   2   0  11          8.88          6.23         5.13 o                         
   3   0  11        252.56        240.51         9.90 o                         
   4   0  11          2.45          2.57         3.67 o                         
   5   0  11          0.15         -4.40         4.40 o                         
   6   0  11         23.98         25.66        13.57 o                         
   7   0  11          0.35          5.13        30.80 o                         
  -7   1  11          6.23          5.13        32.26 o                         
  -6   1  11          5.50         35.20        23.83 o                         
  -5   1  11         39.47         26.03        12.47 o                         
  -4   1  11        153.40        137.49         8.07 o                         
  -3   1  11        542.92        558.76        21.63 o                         
  -2   1  11        678.93        701.01        23.10 o                         
  -1   1  11         76.15         65.63         6.60 o                         
   0   1  11        498.06        487.63        20.17 o                         
   1   1  11         76.75         66.36         5.50 o                         
   2   1  11        680.35        737.68        23.46 o                         
   3   1  11        543.41        532.36        15.77 o                         
   4   1  11        153.64        124.66         7.70 o                         
   5   1  11         39.51         29.70        10.27 o                         
   6   1  11          5.51         -1.47        15.03 o                         
   7   1  11          6.19        -18.33        23.46 o                         
  -6   2  11         51.80         52.43        26.03 o                         
  -5   2  11          7.66          8.07        16.87 o                         
  -4   2  11         42.47         49.50         5.13 o                         
  -3   2  11        321.98        335.47        13.20 o                         
  -2   2  11        114.37        107.79         5.87 o                         
  -1   2  11        253.08        273.88        11.37 o                         
   0   2  11       1216.85       1283.23        40.70 o                         
   1   2  11        252.85        268.38        10.63 o                         
   2   2  11        114.23        101.19         8.07 o                         
   3   2  11        321.94        329.97        11.73 o                         
   4   2  11         42.46         34.46         6.97 o                         
   5   2  11          7.64          3.30         7.70 o                         
   6   2  11         51.88         23.83        15.40 o                         
   7   2  11         24.84         19.80        29.70 o                         
  -6   3  11          2.53         -2.93        19.07 o                         
  -5   3  11        126.90        112.92        12.10 o                         
  -4   3  11        167.31        154.72         7.33 o                         
  -3   3  11        113.51        114.02         9.90 o                         
  -2   3  11         94.37         87.63         6.23 o                         
  -1   3  11        606.01        650.05        24.20 o                         
   0   3  11         76.73         75.16         5.87 o                         
   1   3  11        605.24        692.58        31.53 o                         
   2   3  11         94.44         69.29         5.13 o                         
   3   3  11        113.53        113.29         6.23 o                         
   4   3  11        167.55        146.29         8.80 o                         
   5   3  11        126.77        125.76        11.37 o                         
   6   3  11          2.53         11.00        15.40 o                         
   7   3  11         19.80          5.13        32.63 o                         
  -5   4  11         36.51         41.43        10.63 o                         
  -4   4  11         56.72         44.00         4.77 o                         
  -3   4  11        157.35        127.96         8.07 o                         
  -2   4  11        281.71        288.18        16.87 o                         
  -1   4  11        116.00        116.22         6.23 o                         
   0   4  11       1600.79       1667.84        62.33 o                         
   1   4  11        115.85        121.36         8.07 o                         
   2   4  11        281.96        285.24        13.93 o                         
   3   4  11        157.45        146.29        10.27 o                         
   4   4  11         56.67         43.26         9.17 o                         
   5   4  11         36.37         15.40         8.80 o                         
   6   4  11         41.46         47.66        16.13 o                         
   7   4  11          8.87        -17.23        29.33 o                         
  -5   5  11        111.15        102.29        16.13 o                         
  -4   5  11         57.44         47.66         5.87 o                         
  -3   5  11         93.94         93.49         6.60 o                         
  -2   5  11         42.59         41.43         4.40 o                         
  -1   5  11          1.96          4.03         3.30 o                         
   0   5  11        767.85        794.87        45.83 o                         
   1   5  11          1.95         -3.67         3.67 o                         
   2   5  11         42.76         31.90         5.13 o                         
   3   5  11         94.00         81.03         9.53 o                         
   4   5  11         57.32         62.70         8.07 o                         
   5   5  11        110.96         97.16        16.87 o                         
   6   5  11          1.17          2.20        16.13 o                         
  -5   6  11         64.65        129.79        22.00 o                         
  -4   6  11        107.62        100.83         8.43 o                         
  -3   6  11         67.12         74.06         6.97 o                         
  -2   6  11         27.26         32.26         5.13 o                         
  -1   6  11         90.25         83.96         6.97 o                         
   0   6  11        142.66        123.19         9.17 o                         
   1   6  11         90.22         86.16         7.70 o                         
   2   6  11         27.18         28.60         5.87 o                         
   3   6  11         67.21         63.43         8.07 o                         
   4   6  11        107.53        114.39        13.20 o                         
   5   6  11         64.81         90.19        17.23 o                         
   6   6  11          3.80         15.77        17.97 o                         
  -5   7  11          1.17          1.47        13.93 o                         
  -4   7  11         91.71         78.83        10.27 o                         
  -3   7  11         93.62         93.49        10.27 o                         
  -2   7  11         68.43         49.50         5.50 o                         
  -1   7  11         19.16         23.10         6.60 o                         
   0   7  11        191.99        217.42        11.73 o                         
   1   7  11         19.10         14.67         8.07 o                         
   2   7  11         68.46         59.40        12.10 o                         
   3   7  11         93.71         84.69         8.43 o                         
   4   7  11         91.69         61.60        11.37 o                         
   5   7  11          1.17         -3.67        11.37 o                         
   6   7  11          8.38        -11.00        18.70 o                         
  -5   8  11          7.24         31.53        17.23 o                         
  -4   8  11         37.10         25.30         7.70 o                         
  -3   8  11         95.24         82.13         8.43 o                         
  -2   8  11        244.45        219.62        19.80 o                         
  -1   8  11         26.71         33.73         6.23 o                         
   0   8  11       1018.57       1070.95        58.66 o                         
   1   8  11         26.55         43.26         9.17 o                         
   2   8  11        244.42        254.08        17.60 o                         
   3   8  11         95.27        102.29        13.93 o                         
   4   8  11         36.99         46.93        15.03 o                         
   5   8  11          7.28         -4.40        10.27 o                         
   6   8  11          5.18         14.30        14.67 o                         
  -5   9  11         11.69         24.20        15.03 o                         
  -4   9  11         27.47         28.96        11.00 o                         
  -3   9  11        128.99        131.26        13.93 o                         
  -2   9  11        136.23        120.26        14.30 o                         
  -1   9  11        313.09        334.74        21.27 o                         
   0   9  11          0.18          8.80        10.27 o                         
   1   9  11        313.11        304.68        23.83 o                         
   2   9  11        136.08        130.52        23.10 o                         
   3   9  11        128.51        136.02        15.03 o                         
   4   9  11         27.31         18.33        11.37 o                         
   5   9  11         11.68         -0.37        13.20 o                         
   6   9  11          5.57        -10.27        17.97 o                         
  -4  10  11         33.26         21.27         9.90 o                         
  -3  10  11         14.93         20.17        10.63 o                         
  -2  10  11          7.48         19.43        11.00 o                         
  -1  10  11         88.10         97.53        12.83 o                         
   0  10  11        166.64        192.12        18.70 o                         
   1  10  11         88.29         78.46        12.47 o                         
   2  10  11          7.55          7.70        10.63 o                         
   3  10  11         14.97         26.76        12.10 o                         
   4  10  11         33.22         41.06         9.53 o                         
   5  10  11          9.86         19.80        15.03 o                         
  -5  11  11         36.99          7.70        26.76 o                         
  -4  11  11         76.03         82.13        23.83 o                         
  -3  11  11         36.96        149.59        22.00 o                         
  -2  11  11        101.72         95.33        14.67 o                         
  -1  11  11          5.23        -10.63        12.83 o                         
   0  11  11         18.87         21.27        11.00 o                         
   1  11  11          5.17         12.10        10.27 o                         
   2  11  11        101.70        111.82         9.90 o                         
   3  11  11         36.94         73.33        12.83 o                         
   4  11  11         76.26         66.73        15.77 o                         
   5  11  11         36.94         40.70        23.10 o                         
  -4  12  11          1.58          6.60        23.83 o                         
  -3  12  11          8.79          2.93        13.20 o                         
  -2  12  11          4.37         10.63        14.30 o                         
  -1  12  11         30.44         36.66        13.57 o                         
   0  12  11        111.07        136.39        17.97 o                         
   1  12  11         30.37         -4.03        10.63 o                         
   2  12  11          4.38         24.56        14.30 o                         
   3  12  11          8.74          8.80        21.63 o                         
   4  12  11          1.55        -17.60        19.80 o                         
  -4  13  11         29.66         30.06        25.66 o                         
  -3  13  11          4.72         16.50        13.20 o                         
  -2  13  11          0.84          2.93        14.67 o                         
  -1  13  11         33.46         20.53        14.67 o                         
   0  13  11         37.18         70.39        16.13 o                         
   1  13  11         33.35         42.53        13.93 o                         
   2  13  11          0.85        -16.50        16.50 o                         
   3  13  11          4.74         20.90        15.03 o                         
   4  13  11         29.61         15.40        15.40 o                         
  -3  14  11         16.90         30.06        16.13 o                         
  -2  14  11         11.27         13.20        13.57 o                         
  -1  14  11          8.64         17.60        16.50 o                         
   0  14  11         18.81         11.37        14.30 o                         
   1  14  11          8.63         26.03        15.77 o                         
   2  14  11         11.25          5.13        13.57 o                         
   3  14  11         16.88         -0.73        16.13 o                         
  -3  15  11          1.63         12.83        25.30 o                         
  -2  15  11         18.79          9.53        17.60 o                         
  -1  15  11          2.33         14.30        19.80 o                         
   0  15  11          2.38         26.76        18.33 o                         
   1  15  11          2.31         17.23        18.33 o                         
   2  15  11         18.84         39.96        19.43 o                         
   3  15  11          1.63         -3.67        19.80 o                         
  -1  16  11          8.26        -17.60        17.60 o                         
   0  16  11          0.80         -1.47        19.07 o                         
   1  16  11          8.20         56.46        22.00 o                         
   0   0  12       1930.20       1991.94        90.19 o                         
   1   0  12         12.74         15.40         5.13 o                         
   2   0  12          0.04          4.40         5.50 o                         
   3   0  12         21.47         22.73         4.03 o                         
   4   0  12        106.06        109.62         8.80 o                         
   5   0  12         16.96         20.53         5.87 o                         
   6   0  12          2.84          5.87        14.30 o                         
   7   0  12          1.98        -11.37        32.63 o                         
  -7   1  12         13.50         27.50        33.73 o                         
  -6   1  12         10.42         13.57        24.56 o                         
  -5   1  12         90.08         84.69        22.73 o                         
  -4   1  12         50.17         45.10         5.50 o                         
  -3   1  12        292.01        265.81        12.83 o                         
  -2   1  12        132.50        147.76        10.63 o                         
  -1   1  12        391.99        410.63        14.67 o                         
   0   1  12          1.82          2.57         4.40 o                         
   1   1  12        391.97        393.40        15.77 o                         
   2   1  12        132.32        123.19         9.17 o                         
   3   1  12        291.61        272.05        11.73 o                         
   4   1  12         50.10         51.33         6.23 o                         
   5   1  12         89.87         85.06        11.73 o                         
   6   1  12         10.39          8.43        14.30 o                         
   7   1  12         13.52         20.53        33.00 o                         
  -6   2  12          6.34          5.87        23.10 o                         
  -5   2  12         14.15         12.47        15.77 o                         
  -4   2  12        327.61        313.84        14.30 o                         
  -3   2  12          8.05         14.30         4.03 o                         
  -2   2  12         53.64         57.20         5.87 o                         
  -1   2  12        924.98        982.59        32.63 o                         
   0   2  12        782.03        777.64        33.00 o                         
   1   2  12        924.59        949.59        34.10 o                         
   2   2  12         53.47         47.66         5.13 o                         
   3   2  12          7.98          1.10         4.77 o                         
   4   2  12        328.02        341.34        16.50 o                         
   5   2  12         14.17         32.63         9.90 o                         
   6   2  12          6.32         17.23        14.67 o                         
   7   2  12         17.20          5.50        28.60 o                         
  -6   3  12         45.85         98.99        30.06 o                         
  -5   3  12         36.55         43.26        15.77 o                         
  -4   3  12         15.75         20.17         4.40 o                         
  -3   3  12        273.66        272.05        11.00 o                         
  -2   3  12        414.65        393.04        13.20 o                         
  -1   3  12        189.00        203.12        11.37 o                         
   0   3  12        434.88        446.93        15.40 o                         
   1   3  12        188.99        188.82         9.90 o                         
   2   3  12        415.58        426.03        17.97 o                         
   3   3  12        273.44        268.01        12.83 o                         
   4   3  12         15.73         17.97         7.70 o                         
   5   3  12         36.51         33.73         9.53 o                         
   6   3  12         45.74         62.70        15.77 o                         
   7   3  12         21.64         36.30        37.40 o                         
  -5   4  12         50.22         58.66        11.37 o                         
  -4   4  12         49.58         36.66         5.87 o                         
  -3   4  12         83.08         69.29         5.87 o                         
  -2   4  12         82.57         84.33         6.97 o                         
  -1   4  12         48.89         50.60         4.77 o                         
   0   4  12         53.69         48.76         5.87 o                         
   1   4  12         49.17         52.06         6.23 o                         
   2   4  12         82.50         84.33         5.50 o                         
   3   4  12         82.95         79.56         8.80 o                         
   4   4  12         49.53         39.23         9.53 o                         
   5   4  12         50.37         20.17        12.47 o                         
   6   4  12         16.46         16.13        16.87 o                         
  -5   5  12          3.64          1.10        12.47 o                         
  -4   5  12         42.82         48.40         5.50 o                         
  -3   5  12         51.95         41.80         5.13 o                         
  -2   5  12         23.88         26.40         5.87 o                         
  -1   5  12        403.17        387.90        14.67 o                         
   0   5  12         29.00         22.00         5.87 o                         
   1   5  12        404.01        357.11        13.57 o                         
   2   5  12         23.99         13.57         5.13 o                         
   3   5  12         51.72         36.66         6.60 o                         
   4   5  12         42.82         37.76        10.63 o                         
   5   5  12          3.57         10.27        13.93 o                         
   6   5  12         11.14         39.60        16.50 o                         
  -5   6  12         32.96         24.56        12.10 o                         
  -4   6  12         16.89         16.50        10.27 o                         
  -3   6  12          5.43          2.93         5.50 o                         
  -2   6  12         73.79         75.89         5.50 o                         
  -1   6  12        216.68        193.58        11.00 o                         
   0   6  12          2.69          5.87         6.97 o                         
   1   6  12        216.50        229.52         9.90 o                         
   2   6  12         74.07         64.16         6.97 o                         
   3   6  12          5.38          1.10         8.07 o                         
   4   6  12         16.84         19.43        10.27 o                         
   5   6  12         32.87         28.23        12.10 o                         
   6   6  12          0.83          2.57        15.40 o                         
  -5   7  12         14.59         27.86        14.67 o                         
  -4   7  12         29.33         34.10         8.43 o                         
  -3   7  12         38.13         36.66         7.70 o                         
  -2   7  12        238.50        239.05        11.73 o                         
  -1   7  12         39.19         28.23         9.53 o                         
   0   7  12        361.43        356.37        23.10 o                         
   1   7  12         39.04         48.40         8.43 o                         
   2   7  12        238.58        242.35        16.50 o                         
   3   7  12         38.12         34.46         8.43 o                         
   4   7  12         29.38         44.73        12.47 o                         
   5   7  12         14.59         19.43        15.03 o                         
   6   7  12         22.42          8.07        20.17 o                         
  -5   8  12         10.47         30.80        15.77 o                         
  -4   8  12         31.11         44.36        10.63 o                         
  -3   8  12          3.38         -2.93         8.80 o                         
  -2   8  12        137.30        130.89        11.00 o                         
  -1   8  12        151.50        158.39        10.27 o                         
   0   8  12        210.49        220.35        15.77 o                         
   1   8  12        151.44        166.82        13.20 o                         
   2   8  12        137.37        120.62        26.76 o                         
   3   8  12          3.36          9.90        11.00 o                         
   4   8  12         31.26         14.67        10.63 o                         
   5   8  12         10.47         29.33        11.73 o                         
   6   8  12         24.00         34.83        16.50 o                         
  -5   9  12         32.19         31.53        15.40 o                         
  -4   9  12         32.71         40.70        11.37 o                         
  -3   9  12         29.05         39.23        10.63 o                         
  -2   9  12          2.88        -10.63        10.63 o                         
  -1   9  12        290.17        265.08        15.03 o                         
   0   9  12         65.32         51.70        12.10 o                         
   1   9  12        290.46        258.11        20.90 o                         
   2   9  12          2.91          0.73         9.53 o                         
   3   9  12         29.04         26.40        10.27 o                         
   4   9  12         32.72         26.40        10.27 o                         
   5   9  12         32.20         50.60        14.30 o                         
  -5  10  12          1.67        -14.30        18.70 o                         
  -4  10  12         20.01          2.93        15.77 o                         
  -3  10  12          4.48         14.30        12.10 o                         
  -2  10  12         35.66         28.96        12.47 o                         
  -1  10  12         82.88         97.53        14.67 o                         
   0  10  12        390.70        373.97        18.70 o                         
   1  10  12         82.76         85.43        13.20 o                         
   2  10  12         35.63         37.76        11.73 o                         
   3  10  12          4.53         11.73        11.00 o                         
   4  10  12         19.95          3.67        16.87 o                         
   5  10  12          1.68          5.87        14.67 o                         
  -5  11  12          9.00        -23.46        23.46 o                         
  -4  11  12         13.11         -1.83        16.87 o                         
  -3  11  12          2.43         -7.33        11.00 o                         
  -2  11  12         34.22         48.76        13.20 o                         
  -1  11  12         35.54         -1.83        10.27 o                         
   0  11  12         77.27        105.23        17.60 o                         
   1  11  12         35.73         41.06        13.93 o                         
   2  11  12         34.22         55.36        13.57 o                         
   3  11  12          2.43         16.87        11.00 o                         
   4  11  12         13.17         35.56        21.63 o                         
   5  11  12          8.96         15.03        24.56 o                         
  -4  12  12         73.54        122.09        26.76 o                         
  -3  12  12         31.88          8.80        14.30 o                         
  -2  12  12          3.17         13.20        12.47 o                         
  -1  12  12          2.26        -12.47        12.47 o                         
   0  12  12          0.56         15.77        11.37 o                         
   1  12  12          2.23          2.20        11.73 o                         
   2  12  12          3.19          9.53        14.30 o                         
   3  12  12         31.94         22.36        18.70 o                         
   4  12  12         73.77         93.13        16.50 o                         
  -4  13  12         28.34         -3.30        27.50 o                         
  -3  13  12         35.89         38.86        17.23 o                         
  -2  13  12         43.63         40.70        16.13 o                         
  -1  13  12         73.04        109.26        17.97 o                         
   0  13  12         22.11         42.53        16.50 o                         
   1  13  12         73.11         88.36        16.87 o                         
   2  13  12         43.62         48.03        15.77 o                         
   3  13  12         36.00         58.30        18.70 o                         
   4  13  12         28.43         42.16        14.67 o                         
  -3  14  12          4.17         15.03        16.13 o                         
  -2  14  12         11.32         30.80        17.23 o                         
  -1  14  12         21.08         38.86        16.50 o                         
   0  14  12          4.44        -11.73        17.60 o                         
   1  14  12         21.00         23.10        16.50 o                         
   2  14  12         11.24         -5.13        13.20 o                         
   3  14  12          4.17          4.40        17.97 o                         
  -2  15  12          0.38          8.80        19.07 o                         
  -1  15  12         68.49         70.76        20.17 o                         
   0  15  12         18.74         -2.20        16.13 o                         
   1  15  12         68.38        118.42        25.66 o                         
   2  15  12          0.38        -18.33        18.33 o                         
  -1  16  12         28.76         30.06        22.00 o                         
   0  16  12         24.30         19.43        22.00 o                         
   1  16  12         28.83         39.23        20.90 o                         
   1   0  13         53.17         42.53         5.87 o                         
   2   0  13         73.11         89.09         8.43 o                         
   3   0  13         16.82         12.47         6.97 o                         
   4   0  13        344.48        369.57        20.17 o                         
   5   0  13         71.33         41.43         9.17 o                         
   6   0  13          0.76         -9.90        13.93 o                         
   7   0  13          4.82         -1.83        30.43 o                         
  -6   1  13          6.38         -1.10        20.53 o                         
  -5   1  13          4.29         -6.60        13.57 o                         
  -4   1  13         54.27         40.33         6.97 o                         
  -3   1  13        116.63        116.22         9.17 o                         
  -2   1  13        351.83        373.24        22.73 o                         
  -1   1  13         72.89         66.36         8.80 o                         
   0   1  13        378.81        384.60        18.70 o                         
   1   1  13         72.59         64.53         6.97 o                         
   2   1  13        351.25        375.44        17.23 o                         
   3   1  13        116.50        108.16         8.07 o                         
   4   1  13         54.05         42.16         5.87 o                         
   5   1  13          4.26         -9.53         9.53 o                         
   6   1  13          6.45          9.17        15.77 o                         
  -6   2  13          2.49        -16.13        24.93 o                         
  -5   2  13         17.89         37.40        18.70 o                         
  -4   2  13        252.85        219.62        13.20 o                         
  -3   2  13         82.29         76.99         5.87 o                         
  -2   2  13        268.68        284.51        10.63 o                         
  -1   2  13        740.73        791.94        41.43 o                         
   0   2  13        107.56        116.59         8.07 o                         
   1   2  13        741.85        815.04        30.80 o                         
   2   2  13        268.76        293.31        12.83 o                         
   3   2  13         82.49         62.33         6.23 o                         
   4   2  13        252.94        239.78        14.30 o                         
   5   2  13         17.82         23.46         8.43 o                         
   6   2  13          2.49        -16.50        16.50 o                         
  -6   3  13         26.19         35.20        25.30 o                         
  -5   3  13         19.22         22.36         9.53 o                         
  -4   3  13         60.77         49.13         6.23 o                         
  -3   3  13         29.98         38.86         4.77 o                         
  -2   3  13        399.54        391.20        15.03 o                         
  -1   3  13        365.50        371.04        14.67 o                         
   0   3  13        762.90        782.77        35.56 o                         
   1   3  13        365.49        369.94        17.23 o                         
   2   3  13        399.26        388.64        13.57 o                         
   3   3  13         29.89         44.73         6.60 o                         
   4   3  13         60.87         45.83        11.00 o                         
   5   3  13         19.20         13.93         9.90 o                         
   6   3  13         26.12         40.70        19.43 o                         
  -5   4  13         12.48         22.36         9.90 o                         
  -4   4  13         18.91         15.77         5.50 o                         
  -3   4  13        133.62        116.96         6.97 o                         
  -2   4  13          6.34          1.10         4.40 o                         
  -1   4  13       1067.06       1122.65        30.80 o                         
   0   4  13        197.41        227.32        14.30 o                         
   1   4  13       1066.66       1129.98        38.50 o                         
   2   4  13          6.32         -0.73         4.40 o                         
   3   4  13        133.48        108.52         9.53 o                         
   4   4  13         18.69         12.83         7.33 o                         
   5   4  13         12.42         14.67        11.00 o                         
   6   4  13          3.93         28.23        17.60 o                         
  -5   5  13         17.52         39.23        16.87 o                         
  -4   5  13         90.19         89.83         8.80 o                         
  -3   5  13        468.26        469.66        18.70 o                         
  -2   5  13         19.92         24.56         7.33 o                         
  -1   5  13         14.01         13.57         4.77 o                         
   0   5  13         79.52         75.89        11.73 o                         
   1   5  13         14.02         13.93         4.03 o                         
   2   5  13         19.85         15.40         6.23 o                         
   3   5  13        467.62        473.70        26.03 o                         
   4   5  13         90.18         97.53        15.40 o                         
   5   5  13         17.50          0.00        15.03 o                         
   6   5  13         23.52         24.20        20.17 o                         
  -5   6  13          0.19          0.73        15.03 o                         
  -4   6  13         38.54         51.33        11.00 o                         
  -3   6  13          0.50          3.67         4.40 o                         
  -2   6  13         45.41         29.70         5.87 o                         
  -1   6  13        196.13        198.72        11.37 o                         
   0   6  13        214.89        252.25        16.13 o                         
   1   6  13        196.47        180.39        10.27 o                         
   2   6  13         45.27         32.26         6.60 o                         
   3   6  13          0.51         -5.13         6.97 o                         
   4   6  13         38.72         38.13        12.83 o                         
   5   6  13          0.20          4.40        11.00 o                         
   6   6  13          0.30        -19.43        19.43 o                         
  -5   7  13         11.85         21.63        18.70 o                         
  -4   7  13          9.91         -1.83         8.07 o                         
  -3   7  13        236.17        221.45        17.60 o                         
  -2   7  13        383.21        373.97        19.07 o                         
  -1   7  13         95.50         83.59         9.90 o                         
   0   7  13        181.29        165.35        14.30 o                         
   1   7  13         95.18        105.59        12.10 o                         
   2   7  13        383.09        390.10        19.07 o                         
   3   7  13        236.16        237.58        17.60 o                         
   4   7  13          9.80         21.63        16.13 o                         
   5   7  13         11.88          6.60        17.97 o                         
   6   7  13          3.17          3.67        20.90 o                         
  -5   8  13          2.25        -14.67        20.17 o                         
  -4   8  13         12.81          3.30         8.43 o                         
  -3   8  13         32.11         24.20         8.80 o                         
  -2   8  13        357.07        332.54        20.53 o                         
  -1   8  13        209.10        229.88        17.60 o                         
   0   8  13         23.41         17.60         9.53 o                         
   1   8  13        209.08        188.45        16.50 o                         
   2   8  13        356.76        354.91        22.00 o                         
   3   8  13         32.11         34.83        10.63 o                         
   4   8  13         12.88         -0.37        13.93 o                         
   5   8  13          2.28          3.30        12.83 o                         
   6   8  13         11.23         22.00        22.00 o                         
  -5   9  13         15.82         37.40        22.73 o                         
  -4   9  13         28.82         19.80        11.37 o                         
  -3   9  13         12.84         17.97         9.90 o                         
  -2   9  13         13.65          8.43         9.90 o                         
  -1   9  13        238.54        235.75        13.93 o                         
   0   9  13         20.56         44.73        11.00 o                         
   1   9  13        238.63        282.31        21.63 o                         
   2   9  13         13.69         14.30        16.87 o                         
   3   9  13         12.88         24.56        12.10 o                         
   4   9  13         28.87         36.66        14.30 o                         
   5   9  13         15.78         36.30        20.53 o                         
  -4  10  13         80.94        110.36        25.66 o                         
  -3  10  13          1.85         13.93        11.73 o                         
  -2  10  13         60.27         75.16        12.47 o                         
  -1  10  13         59.20         54.63        12.10 o                         
   0  10  13        133.09        151.05        18.33 o                         
   1  10  13         59.05         64.16        13.93 o                         
   2  10  13         60.48         77.73        12.47 o                         
   3  10  13          1.84         14.67        11.73 o                         
   4  10  13         80.81         82.86        14.67 o                         
   5  10  13          0.43         -5.87        15.77 o                         
  -5  11  13         14.62         30.80        23.46 o                         
  -4  11  13         35.22         69.66        28.23 o                         
  -3  11  13         47.38         36.66        11.73 o                         
  -2  11  13         21.18          5.50        11.73 o                         
  -1  11  13          2.23        -11.73        11.73 o                         
   0  11  13         13.95         17.60        13.93 o                         
   1  11  13          2.22          2.20        11.00 o                         
   2  11  13         21.22         47.66        15.40 o                         
   3  11  13         47.58         57.20        24.20 o                         
   4  11  13         35.34         21.63        12.83 o                         
   5  11  13         14.66         19.80        21.27 o                         
  -4  12  13         40.35         41.80        28.23 o                         
  -3  12  13          0.40         -4.03        14.30 o                         
  -2  12  13         11.45         29.70        13.93 o                         
  -1  12  13         17.07         10.27        12.47 o                         
   0  12  13          0.06         26.03        13.57 o                         
   1  12  13         17.11         15.77        13.57 o                         
   2  12  13         11.45         10.27        15.77 o                         
   3  12  13          0.41        -13.20        22.00 o                         
   4  12  13         40.46         62.70        17.60 o                         
  -4  13  13         22.49         36.66        28.96 o                         
  -3  13  13         29.38         26.03        16.87 o                         
  -2  13  13          2.28        -17.60        17.97 o                         
  -1  13  13         19.52         30.80        15.40 o                         
   0  13  13          1.44        -13.93        13.93 o                         
   1  13  13         19.43         19.07        13.20 o                         
   2  13  13          2.28        -15.40        15.40 o                         
   3  13  13         29.29         21.63        15.77 o                         
   4  13  13         22.44         11.37        16.50 o                         
  -3  14  13          9.26        -11.00        16.13 o                         
  -2  14  13          7.72        -17.97        17.97 o                         
  -1  14  13          3.59         -5.13        16.50 o                         
   0  14  13         22.29         15.77        15.77 o                         
   1  14  13          3.64          8.07        19.43 o                         
   2  14  13          7.72         13.57        17.97 o                         
   3  14  13          9.26         -4.40        17.60 o                         
  -2  15  13          3.73         -4.03        18.33 o                         
  -1  15  13         14.45        -13.20        16.50 o                         
   0  15  13          0.06        -19.07        19.07 o                         
   1  15  13         14.52         37.76        21.63 o                         
   2  15  13          3.70        -21.63        21.63 o                         
   0  16  13          0.60         -5.13        24.20 o                         
   0   0  14        175.05        180.39        23.46 o                         
   1   0  14        120.88        120.26         8.07 o                         
   2   0  14         36.36         34.83         5.50 o                         
   3   0  14        249.92        222.18        12.47 o                         
   4   0  14         82.26         87.99        11.73 o                         
   5   0  14         18.02         45.83        23.83 o                         
   6   0  14          0.24          4.03        16.50 o                         
  -6   1  14          5.30         11.00        27.50 o                         
  -5   1  14         53.37         53.53        11.00 o                         
  -4   1  14         60.47         52.06         6.97 o                         
  -3   1  14         78.20         83.59         6.23 o                         
  -2   1  14        327.16        315.68        15.03 o                         
  -1   1  14        244.10        238.31        11.00 o                         
   0   1  14         12.47         18.33         5.87 o                         
   1   1  14        244.21        224.75        11.00 o                         
   2   1  14        327.28        308.34        13.20 o                         
   3   1  14         78.09         79.19         9.17 o                         
   4   1  14         60.40         60.50         6.60 o                         
   5   1  14         53.40         85.79        15.03 o                         
   6   1  14          5.31          8.43        16.87 o                         
  -6   2  14          4.27         -6.60        24.93 o                         
  -5   2  14         31.91         50.96        20.17 o                         
  -4   2  14          3.31          8.07         6.60 o                         
  -3   2  14         83.85         71.86         7.70 o                         
  -2   2  14        186.43        189.55        13.20 o                         
  -1   2  14         10.25          1.47         5.50 o                         
   0   2  14         11.89          8.43         6.23 o                         
   1   2  14         10.17          9.53         5.50 o                         
   2   2  14        186.91        197.25         9.53 o                         
   3   2  14         83.98         67.83         9.17 o                         
   4   2  14          3.34          3.67         5.50 o                         
   5   2  14         31.96         19.07        12.10 o                         
   6   2  14          4.25         13.93        16.87 o                         
  -6   3  14          7.68          3.67        23.46 o                         
  -5   3  14         17.30          3.30        17.60 o                         
  -4   3  14         25.54         34.10         8.80 o                         
  -3   3  14         89.10         70.39         6.60 o                         
  -2   3  14         80.56         70.39         7.33 o                         
  -1   3  14         81.93         84.69         6.97 o                         
   0   3  14        283.65        293.68        13.20 o                         
   1   3  14         81.85         88.36         8.07 o                         
   2   3  14         80.78         91.66        10.27 o                         
   3   3  14         88.97         73.69         9.17 o                         
   4   3  14         25.37         13.57         7.70 o                         
   5   3  14         17.33          5.87        10.27 o                         
   6   3  14          7.67         -0.37        17.23 o                         
  -6   4  14         18.35         53.90        26.40 o                         
  -5   4  14          3.14        -23.46        23.46 o                         
  -4   4  14          2.62          7.70         6.60 o                         
  -3   4  14         30.06         28.23         6.60 o                         
  -2   4  14        206.48        186.99         9.17 o                         
  -1   4  14        259.05        267.65        13.57 o                         
   0   4  14        123.40        108.89         8.07 o                         
   1   4  14        259.05        254.45        12.47 o                         
   2   4  14        206.61        191.02         9.90 o                         
   3   4  14         29.97         39.23        10.27 o                         
   4   4  14          2.62          8.43         7.33 o                         
   5   4  14          3.17          9.17        10.27 o                         
   6   4  14         18.49         13.93        21.27 o                         
  -5   5  14          7.84         12.10        11.37 o                         
  -4   5  14        133.66        131.62        12.83 o                         
  -3   5  14         77.49         78.46         7.70 o                         
  -2   5  14         75.58         70.39         6.60 o                         
  -1   5  14        133.28        125.39         8.43 o                         
   0   5  14          0.43          1.83         9.53 o                         
   1   5  14        132.99        130.52        18.33 o                         
   2   5  14         75.76         68.93         8.07 o                         
   3   5  14         77.66         53.16        10.63 o                         
   4   5  14        133.57        125.39        16.13 o                         
   5   5  14          7.84          9.53        11.00 o                         
   6   5  14          7.30         11.73        18.33 o                         
  -5   6  14         19.36         18.70        16.87 o                         
  -4   6  14          6.18         14.30         8.43 o                         
  -3   6  14          5.74         11.73         6.60 o                         
  -2   6  14         89.65         83.23         8.80 o                         
  -1   6  14        312.43        283.04        17.23 o                         
   0   6  14        102.08         85.06        13.93 o                         
   1   6  14        312.31        294.78        15.40 o                         
   2   6  14         89.65         75.89         8.07 o                         
   3   6  14          5.72         11.00         7.33 o                         
   4   6  14          6.16          0.37         8.43 o                         
   5   6  14         19.21         54.26        19.80 o                         
   6   6  14         11.52        -21.27        21.27 o                         
  -5   7  14          3.72          7.70        17.97 o                         
  -4   7  14         24.03         12.47        10.27 o                         
  -3   7  14        138.61        136.76        11.73 o                         
  -2   7  14         27.67         33.36         6.97 o                         
  -1   7  14         21.30         11.37         9.17 o                         
   0   7  14         53.02         52.80        11.00 o                         
   1   7  14         21.22         33.73         9.90 o                         
   2   7  14         27.63         31.16         6.23 o                         
   3   7  14        138.42        140.79        11.73 o                         
   4   7  14         24.03         38.50        12.10 o                         
   5   7  14          3.75         -5.13        13.57 o                         
   6   7  14          3.27        -14.67        19.43 o                         
  -5   8  14          0.56         -4.03        20.17 o                         
  -4   8  14         50.92         48.76        12.10 o                         
  -3   8  14         38.15         67.09        11.73 o                         
  -2   8  14        152.74        135.29        11.73 o                         
  -1   8  14        203.72        200.92        17.97 o                         
   0   8  14          4.18         16.87        10.27 o                         
   1   8  14        204.12        210.45        16.87 o                         
   2   8  14        152.99        160.22        18.33 o                         
   3   8  14         38.29         26.03        20.53 o                         
   4   8  14         50.85         28.96        18.33 o                         
   5   8  14          0.57         32.63        19.80 o                         
  -5   9  14          0.37         15.40        17.23 o                         
  -4   9  14         11.43         40.33        19.07 o                         
  -3   9  14         56.24         67.46        12.47 o                         
  -2   9  14         24.54         17.60        11.73 o                         
  -1   9  14        454.49        444.73        26.76 o                         
   0   9  14          6.89         14.67        11.00 o                         
   1   9  14        454.03        482.50        30.80 o                         
   2   9  14         24.49         17.23        11.00 o                         
   3   9  14         56.11         58.66        12.47 o                         
   4   9  14         11.37         32.63        15.77 o                         
   5   9  14          0.38          9.53        20.90 o                         
  -5  10  14         10.28          8.07        24.20 o                         
  -4  10  14          9.40         19.80        18.70 o                         
  -3  10  14          6.23          4.03        11.00 o                         
  -2  10  14          3.44         20.17        11.37 o                         
  -1  10  14         28.51         31.90        11.00 o                         
   0  10  14        197.61        228.05        20.53 o                         
   1  10  14         28.39         18.33        13.93 o                         
   2  10  14          3.52          8.43        13.57 o                         
   3  10  14          6.25         16.87        12.47 o                         
   4  10  14          9.38          8.43        12.10 o                         
   5  10  14         10.30         21.63        20.90 o                         
  -4  11  14         27.06         36.66        17.97 o                         
  -3  11  14          5.19          8.43        11.73 o                         
  -2  11  14         24.01         17.60        12.83 o                         
  -1  11  14         65.51        100.46        16.13 o                         
   0  11  14          6.84          6.97        12.47 o                         
   1  11  14         65.50         63.43        15.77 o                         
   2  11  14         23.90         16.87        13.20 o                         
   3  11  14          5.19         16.87        13.20 o                         
   4  11  14         27.01         35.56        23.10 o                         
  -4  12  14          5.75        -18.33        18.33 o                         
  -3  12  14         58.09         93.49        17.60 o                         
  -2  12  14         71.02         93.49        18.33 o                         
  -1  12  14         22.92         11.73        12.10 o                         
   0  12  14          1.06          3.67        13.57 o                         
   1  12  14         22.98          1.10        13.93 o                         
   2  12  14         70.90        127.59        19.07 o                         
   3  12  14         58.36         83.23        18.33 o                         
   4  12  14          5.75         -3.67        14.30 o                         
  -3  13  14         18.61          5.50        14.30 o                         
  -2  13  14         18.18         49.86        15.77 o                         
  -1  13  14         59.45         54.26        18.33 o                         
   0  13  14          0.95          0.00        12.47 o                         
   1  13  14         59.22         95.69        17.97 o                         
   2  13  14         18.19         37.03        17.23 o                         
   3  13  14         18.64         14.67        21.27 o                         
  -3  14  14          4.67         -8.07        23.10 o                         
  -2  14  14         12.46         21.63        18.33 o                         
  -1  14  14         17.56         54.26        18.33 o                         
   0  14  14         80.18        133.82        21.63 o                         
   1  14  14         17.58          5.87        20.90 o                         
   2  14  14         12.44         17.97        17.23 o                         
   3  14  14          4.67          8.80        19.80 o                         
  -2  15  14          6.67          1.83        18.70 o                         
  -1  15  14         15.30         -3.30        19.43 o                         
   0  15  14         61.09        101.56        23.10 o                         
   1  15  14         15.28          5.13        22.73 o                         
   2  15  14          6.64         12.47        20.17 o                         
   1   0  15         27.99         38.86         6.97 o                         
   2   0  15          5.76         11.37         5.50 o                         
   3   0  15         77.79         78.09         7.33 o                         
   4   0  15        261.57        235.75        15.77 o                         
   5   0  15         10.20         15.77        10.63 o                         
   6   0  15          2.84        -16.87        25.30 o                         
  -6   1  15          0.53        -10.27        24.56 o                         
  -5   1  15          9.46         -7.70         8.80 o                         
  -4   1  15         14.87         25.30         6.23 o                         
  -3   1  15        392.42        381.30        17.23 o                         
  -2   1  15        218.47        220.35         9.90 o                         
  -1   1  15         76.47         71.86         7.70 o                         
   0   1  15        166.73        167.55         9.90 o                         
   1   1  15         75.92         63.80         7.33 o                         
   2   1  15        218.03        203.12        15.03 o                         
   3   1  15        392.29        356.37        20.90 o                         
   4   1  15         14.88          3.67         5.50 o                         
   5   1  15          9.47         17.23        10.63 o                         
   6   1  15          0.52         11.37        18.70 o                         
  -6   2  15         12.83         39.60        24.93 o                         
  -5   2  15          8.46          9.53        16.87 o                         
  -4   2  15         23.70         19.80         6.60 o                         
  -3   2  15        407.05        395.60        22.73 o                         
  -2   2  15        668.76        681.95        42.16 o                         
  -1   2  15        114.13         82.49         9.17 o                         
   0   2  15         62.23         71.49         6.60 o                         
   1   2  15        113.87        115.12         9.90 o                         
   2   2  15        668.77        666.55        27.50 o                         
   3   2  15        406.84        417.60        22.73 o                         
   4   2  15         23.63          9.53         6.23 o                         
   5   2  15          8.43          5.13        13.57 o                         
   6   2  15         12.87         32.26        17.23 o                         
  -6   3  15          8.60         76.99        27.13 o                         
  -5   3  15          9.43         -9.90         9.90 o                         
  -4   3  15         18.85         23.46         8.43 o                         
  -3   3  15        320.57        304.68        15.03 o                         
  -2   3  15         79.94         67.46         6.23 o                         
  -1   3  15        325.05        327.41        18.70 o                         
   0   3  15        181.56        200.92        12.47 o                         
   1   3  15        324.05        329.97        15.03 o                         
   2   3  15         79.82         84.69         7.70 o                         
   3   3  15        320.19        297.71        15.03 o                         
   4   3  15         18.91         17.97         9.53 o                         
   5   3  15          9.46          4.77         9.90 o                         
   6   3  15          8.56         32.63        20.53 o                         
  -6   4  15         52.66         38.86        31.16 o                         
  -5   4  15          2.14         22.73        17.97 o                         
  -4   4  15        166.55        150.69        11.73 o                         
  -3   4  15        192.26        174.89        14.30 o                         
  -2   4  15        462.95        501.19        21.27 o                         
  -1   4  15         96.14         99.36         9.90 o                         
   0   4  15          0.50          8.80         8.43 o                         
   1   4  15         96.42         97.89        10.27 o                         
   2   4  15        463.35        460.13        22.73 o                         
   3   4  15        192.12        195.42        16.50 o                         
   4   4  15        166.44        145.92        15.40 o                         
   5   4  15          2.12         -6.97        17.23 o                         
   6   4  15         52.64         61.60        22.00 o                         
  -5   5  15          5.27         -4.40        16.87 o                         
  -4   5  15         35.76         43.26         9.53 o                         
  -3   5  15         67.74         49.13         7.70 o                         
  -2   5  15         72.02         50.96         7.33 o                         
  -1   5  15         75.05         69.29         7.33 o                         
   0   5  15          0.39         16.87        13.93 o                         
   1   5  15         74.95         82.49         9.90 o                         
   2   5  15         72.32         67.83        12.10 o                         
   3   5  15         67.65         62.33         9.53 o                         
   4   5  15         35.62         51.33        11.00 o                         
   5   5  15          5.25         -6.60        12.10 o                         
   6   5  15          8.44        -15.03        20.17 o                         
  -5   6  15          3.65          9.53        18.33 o                         
  -4   6  15         57.89         59.40         8.80 o                         
  -3   6  15        193.32        189.92        14.30 o                         
  -2   6  15         70.83         64.16         7.70 o                         
  -1   6  15        111.28        127.59        10.27 o                         
   0   6  15        723.74        739.88        33.36 o                         
   1   6  15        111.20        117.32        11.00 o                         
   2   6  15         70.99         71.49         8.80 o                         
   3   6  15        193.38        135.66        16.13 o                         
   4   6  15         57.91         43.26        16.13 o                         
   5   6  15          3.68         55.00        19.07 o                         
   6   6  15          1.06         17.60        20.53 o                         
  -5   7  15          0.85         -1.10        17.97 o                         
  -4   7  15         66.59         79.56        12.10 o                         
  -3   7  15          3.94         -1.83        11.73 o                         
  -2   7  15         63.02         50.60         8.80 o                         
  -1   7  15         41.61         38.50        10.27 o                         
   0   7  15        128.21        121.36        14.30 o                         
   1   7  15         41.76         53.16        11.73 o                         
   2   7  15         62.91         57.20         7.70 o                         
   3   7  15          3.92          7.33        19.07 o                         
   4   7  15         66.70         88.36        20.53 o                         
   5   7  15          0.83         -5.87        13.93 o                         
   6   7  15         11.04         37.03        22.00 o                         
  -5   8  15         12.56          4.77        19.80 o                         
  -4   8  15          0.32         -0.37         9.90 o                         
  -3   8  15         45.48         67.83        12.83 o                         
  -2   8  15         69.12         47.30         9.17 o                         
  -1   8  15          5.12         15.77         9.90 o                         
   0   8  15        640.42        704.68        67.09 o                         
   1   8  15          5.08          4.03        10.27 o                         
   2   8  15         69.12         81.76        15.40 o                         
   3   8  15         45.61         48.40        22.00 o                         
   4   8  15          0.31          5.13        11.00 o                         
   5   8  15         12.53         20.90        13.20 o                         
  -5   9  15          0.22        -16.87        16.87 o                         
  -4   9  15         18.57         79.19        19.43 o                         
  -3   9  15         24.78         18.70        12.10 o                         
  -2   9  15         33.34         27.50        13.20 o                         
  -1   9  15         36.25         25.66        11.73 o                         
   0   9  15         51.03         37.40        12.10 o                         
   1   9  15         36.17         39.23        13.20 o                         
   2   9  15         33.48         34.46        13.20 o                         
   3   9  15         24.82         60.86        24.56 o                         
   4   9  15         18.46          2.93        13.57 o                         
   5   9  15          0.22         39.23        23.83 o                         
  -5  10  15          0.91        -26.76        26.76 o                         
  -4  10  15         20.53         21.63        22.00 o                         
  -3  10  15         53.71         62.33        13.57 o                         
  -2  10  15          4.77          1.10        13.20 o                         
  -1  10  15         66.20         56.10        13.57 o                         
   0  10  15         54.14         74.06        15.03 o                         
   1  10  15         66.18         55.36        12.83 o                         
   2  10  15          4.82         -3.30        11.00 o                         
   3  10  15         53.70         63.43        17.23 o                         
   4  10  15         20.52         35.20        16.13 o                         
   5  10  15          0.91        -17.60        22.36 o                         
  -4  11  15         21.25         48.40        23.46 o                         
  -3  11  15         23.40         26.76        16.87 o                         
  -2  11  15          1.55         17.60        13.20 o                         
  -1  11  15         39.57         61.60        15.03 o                         
   0  11  15         13.89         15.03        15.40 o                         
   1  11  15         39.59         67.09        15.40 o                         
   2  11  15          1.55         -9.90        13.57 o                         
   3  11  15         23.49         38.86        15.77 o                         
   4  11  15         21.30         23.46        20.90 o                         
  -4  12  15         10.40         67.09        30.06 o                         
  -3  12  15         32.29         17.60        17.23 o                         
  -2  12  15         43.69         65.26        15.77 o                         
  -1  12  15         37.74         53.53        16.87 o                         
   0  12  15         46.36         57.93        15.40 o                         
   1  12  15         37.77         14.30        13.57 o                         
   2  12  15         43.65         65.26        15.77 o                         
   3  12  15         32.43         91.29        17.97 o                         
   4  12  15         10.31         -3.30        24.20 o                         
  -3  13  15          0.55          3.67        15.40 o                         
  -2  13  15         13.11          6.23        16.13 o                         
  -1  13  15          1.01          4.40        18.33 o                         
   0  13  15          1.15        -14.67        17.60 o                         
   1  13  15          1.01          6.23        16.13 o                         
   2  13  15         13.13         43.63        17.23 o                         
   3  13  15          0.55         16.13        18.33 o                         
  -2  14  15          6.27        -13.20        17.97 o                         
  -1  14  15         19.08         45.46        16.50 o                         
   0  14  15          1.13         -3.67        18.33 o                         
   1  14  15         19.06         19.80        19.07 o                         
   2  14  15          6.25         47.66        19.43 o                         
  -1  15  15         40.03         17.23        20.53 o                         
   0  15  15        156.11        174.52        26.76 o                         
   1  15  15         40.13         37.40        20.53 o                         
   0   0  16          9.29          7.33         7.70 o                         
   1   0  16          1.19          9.17         6.97 o                         
   2   0  16         27.66         32.63         7.70 o                         
   3   0  16        300.73        287.44        18.70 o                         
   4   0  16         93.19         78.09         8.43 o                         
   5   0  16         17.95         10.63        12.83 o                         
   6   0  16          1.29         19.07        28.23 o                         
  -6   1  16         10.62         11.00        29.70 o                         
  -5   1  16         23.77         56.83        18.70 o                         
  -4   1  16         34.40         26.03         6.60 o                         
  -3   1  16        189.69        199.82        11.37 o                         
  -2   1  16        253.69        278.28        17.60 o                         
  -1   1  16         30.34         23.10         6.60 o                         
   0   1  16          0.66         12.47         7.33 o                         
   1   1  16         30.39         29.70         6.97 o                         
   2   1  16        253.82        206.78        15.40 o                         
   3   1  16        189.60        162.05        17.23 o                         
   4   1  16         34.37         30.06         7.33 o                         
   5   1  16         23.86         43.26        12.47 o                         
   6   1  16         10.75          5.50        19.80 o                         
  -6   2  16         10.06         44.73        28.60 o                         
  -5   2  16          3.59         -9.53        20.90 o                         
  -4   2  16          3.57         -5.13         9.17 o                         
  -3   2  16        160.28        136.39        12.10 o                         
  -2   2  16         18.88         16.50         8.43 o                         
  -1   2  16         43.66         39.23         7.33 o                         
   0   2  16        494.95        547.02        22.73 o                         
   1   2  16         43.72         34.10        10.27 o                         
   2   2  16         18.93         28.96         9.17 o                         
   3   2  16        160.24        148.49        12.47 o                         
   4   2  16          3.58          3.67         7.33 o                         
   5   2  16          3.60          4.03        11.00 o                         
   6   2  16         10.09         -7.70        17.97 o                         
  -6   3  16          1.30         28.60        26.40 o                         
  -5   3  16          4.26         23.10        11.37 o                         
  -4   3  16         24.66         42.16        16.13 o                         
  -3   3  16         25.11         20.53         8.43 o                         
  -2   3  16        586.78        514.76        24.93 o                         
  -1   3  16         31.70         27.86         9.53 o                         
   0   3  16         87.68        100.83        11.00 o                         
   1   3  16         31.73         56.46         9.90 o                         
   2   3  16        587.30        591.75        31.16 o                         
   3   3  16         25.25         19.80         6.97 o                         
   4   3  16         24.64         28.23        10.27 o                         
   5   3  16          4.26          2.93        11.37 o                         
   6   3  16          1.33        -12.47        29.70 o                         
  -6   4  16         29.20         62.33        26.03 o                         
  -5   4  16         17.50         23.46        12.47 o                         
  -4   4  16         10.84         24.93        14.67 o                         
  -3   4  16          4.58          8.07         6.97 o                         
  -2   4  16        160.84        141.16         9.17 o                         
  -1   4  16        175.71        169.02        12.10 o                         
   0   4  16        149.67        152.89        10.63 o                         
   1   4  16        175.60        166.45        13.20 o                         
   2   4  16        160.71        193.95        14.30 o                         
   3   4  16          4.58          6.97         6.60 o                         
   4   4  16         10.83          8.43        10.27 o                         
   5   4  16         17.55          5.87        11.73 o                         
   6   4  16         29.16         41.80        20.90 o                         
  -5   5  16          3.54         36.30        14.30 o                         
  -4   5  16         40.10         54.63         9.17 o                         
  -3   5  16        152.21        160.95        12.47 o                         
  -2   5  16         33.22         26.76         6.97 o                         
  -1   5  16        125.50        112.56         8.43 o                         
   0   5  16        129.30        151.79        12.47 o                         
   1   5  16        125.08        136.76        12.83 o                         
   2   5  16         33.24         26.40         8.43 o                         
   3   5  16        152.05        136.02        14.67 o                         
   4   5  16         40.02         49.50         9.90 o                         
   5   5  16          3.56         -1.10        18.33 o                         
   6   5  16          2.95         51.33        22.36 o                         
  -5   6  16         32.19         35.56        18.33 o                         
  -4   6  16         13.62         12.83         8.43 o                         
  -3   6  16         55.23         49.50         9.53 o                         
  -2   6  16        207.52        202.38        15.77 o                         
  -1   6  16         52.11         48.40         6.23 o                         
   0   6  16          1.59         -3.67         3.67 o                         
   1   6  16         52.27         44.73         6.60 o                         
   2   6  16        207.62        232.45        16.87 o                         
   3   6  16         55.18         42.16         8.80 o                         
   4   6  16         13.62          6.97         9.17 o                         
   5   6  16         32.18         40.33        12.47 o                         
   6   6  16         11.09         17.97        21.63 o                         
  -5   7  16          8.12         24.93        23.10 o                         
  -4   7  16         13.42          3.30        12.10 o                         
  -3   7  16         18.63         19.80        10.27 o                         
  -2   7  16        174.71        158.02        17.23 o                         
  -1   7  16        140.16        137.86        15.03 o                         
   0   7  16         67.70         75.89        11.73 o                         
   1   7  16        140.27        151.79        15.77 o                         
   2   7  16        174.70        133.46        11.37 o                         
   3   7  16         18.65         11.73        12.10 o                         
   4   7  16         13.45          3.30        12.10 o                         
   5   7  16          8.14         -8.80        20.53 o                         
  -5   8  16         11.18         15.40        21.63 o                         
  -3   8  16         63.07         65.26        13.20 o                         
  -2   8  16          6.74         -2.57         8.43 o                         
  -1   8  16        202.17        155.09        25.30 o                         
   0   8  16          3.99         -2.93        11.00 o                         
   1   8  16        202.61        197.62        19.07 o                         
   2   8  16          6.78         -5.87        11.37 o                         
   3   8  16         63.06         48.40        12.83 o                         
   4   8  16          3.64         10.27        13.93 o                         
   5   8  16         11.14          5.87        15.77 o                         
  -3   9  16         21.95         19.07        12.47 o                         
  -2   9  16         16.16          8.80        11.73 o                         
  -1   9  16         55.64         86.53        16.87 o                         
   0   9  16        156.78        170.85        19.43 o                         
   1   9  16         55.58         24.93        17.97 o                         
   2   9  16         16.30         18.33        12.10 o                         
   3   9  16         21.90         37.76        14.67 o                         
   4   9  16         11.19         14.30        14.67 o                         
   5   9  16          7.91         19.43        21.63 o                         
  -4  10  16         14.90         20.90        23.46 o                         
  -3  10  16         14.49         20.53        13.57 o                         
  -2  10  16         12.26         -2.57        11.73 o                         
  -1  10  16          4.19         11.37        12.10 o                         
   0  10  16         29.32         42.90        13.93 o                         
   1  10  16          4.09         -0.37        11.37 o                         
   2  10  16         12.31         18.33        13.57 o                         
   3  10  16         14.40          2.57        15.03 o                         
   4  10  16         14.87        -10.63        33.00 o                         
  -4  11  16         10.16         55.00        27.13 o                         
  -3  11  16         51.23         38.50        13.93 o                         
  -2  11  16          1.04         -4.77        15.03 o                         
  -1  11  16         45.16         66.73        14.67 o                         
   0  11  16         33.56         62.33        15.77 o                         
   1  11  16         45.43         67.46        13.93 o                         
   2  11  16          1.03          5.13        13.20 o                         
   3  11  16         51.30         56.83        16.13 o                         
   4  11  16         10.15         -4.77        14.30 o                         
  -4  12  16         14.63        -27.50        27.50 o                         
  -3  12  16          6.03        -13.93        14.67 o                         
  -2  12  16         20.58         31.53        16.87 o                         
  -1  12  16         31.65         28.96        15.03 o                         
   0  12  16         16.07         18.70        14.67 o                         
   1  12  16         31.61         11.73        28.96 o                         
   2  12  16         20.67         22.00        15.77 o                         
   3  12  16          6.04         23.46        16.13 o                         
   4  12  16         14.70         28.60        23.10 o                         
  -3  13  16          6.36          9.53        17.23 o                         
  -2  13  16         14.34         14.67        18.33 o                         
  -1  13  16         51.93         98.63        20.17 o                         
   0  13  16          0.10          4.77        16.13 o                         
   1  13  16         51.99         76.26        20.17 o                         
   2  13  16         14.33         20.90        18.33 o                         
   3  13  16          6.38         -2.57        18.33 o                         
  -2  14  16          2.00         22.00        18.33 o                         
  -1  14  16         14.81          4.40        16.50 o                         
   0  14  16         40.92         69.66        19.80 o                         
   1  14  16         14.90         39.23        22.36 o                         
   2  14  16          2.01        -17.97        17.97 o                         
   0  15  16          2.28          1.10        20.90 o                         
   1   0  17         22.59         24.93         8.80 o                         
   2   0  17         65.90         71.86         8.80 o                         
   3   0  17          1.69          0.37         6.23 o                         
   4   0  17         15.30         24.56         8.07 o                         
   5   0  17          2.54        -11.00        14.67 o                         
   6   0  17         22.94         60.13        28.96 o                         
  -6   1  17          5.77          2.20        26.76 o                         
  -5   1  17         24.35         37.40        19.07 o                         
  -4   1  17          9.72         18.70         9.53 o                         
  -3   1  17         12.39         18.70         8.80 o                         
  -2   1  17        211.33        229.52        23.46 o                         
  -1   1  17        373.13        387.17        18.33 o                         
   0   1  17         57.97         43.63         9.53 o                         
   1   1  17        373.43        400.37        25.30 o                         
   2   1  17        211.60        241.98        15.03 o                         
   3   1  17         12.45          5.87        11.00 o                         
   4   1  17          9.68         14.67         7.70 o                         
   5   1  17         24.31         21.27        14.30 o                         
   6   1  17          5.80         23.46        19.07 o                         
  -6   2  17         16.37         46.93        31.16 o                         
  -5   2  17          8.84         17.23        21.27 o                         
  -4   2  17         90.97        114.76        11.00 o                         
  -3   2  17        156.06        132.36        12.10 o                         
  -2   2  17        295.66        306.14        17.23 o                         
  -1   2  17        156.59        167.55        14.30 o                         
   0   2  17        579.17        621.82        28.60 o                         
   1   2  17        156.79        153.25        14.30 o                         
   2   2  17        295.75        315.68        19.07 o                         
   3   2  17        156.07        159.49        14.30 o                         
   4   2  17         90.94         95.69        11.37 o                         
   5   2  17          8.86         25.30        14.67 o                         
   6   2  17         16.40         12.83        19.80 o                         
  -6   3  17         10.95          0.00        28.60 o                         
  -5   3  17          6.63          7.70        12.47 o                         
  -4   3  17          8.66        -10.27        14.30 o                         
  -3   3  17         18.21         21.27         6.23 o                         
  -2   3  17        372.65        350.87        15.77 o                         
  -1   3  17        139.44        142.62        12.10 o                         
   0   3  17         16.45         17.97         8.43 o                         
   1   3  17        139.68        146.29        23.46 o                         
   2   3  17        372.78        414.67        27.50 o                         
   3   3  17         18.18         14.67         8.07 o                         
   4   3  17          8.67          0.73         7.70 o                         
   5   3  17          6.66          3.30        10.27 o                         
   6   3  17         10.87         27.13        20.17 o                         
  -6   4  17         17.19          4.77        33.36 o                         
  -5   4  17          6.88         -3.67        12.83 o                         
  -4   4  17          0.77         -6.23        13.93 o                         
  -3   4  17        105.26        106.69        11.37 o                         
  -2   4  17         47.32         44.36         7.70 o                         
  -1   4  17          7.65         20.17         8.43 o                         
   0   4  17         80.00         89.46        11.73 o                         
   1   4  17          7.57          0.37         9.17 o                         
   2   4  17         47.52         48.40         9.53 o                         
   3   4  17        104.91         94.59        12.83 o                         
   4   4  17          0.77          2.57        10.63 o                         
   5   4  17          6.88         -8.43        13.57 o                         
   6   4  17         17.20         27.86        22.36 o                         
  -5   5  17          1.74         -4.77        20.90 o                         
  -4   5  17          8.76         -8.43         8.43 o                         
  -3   5  17         90.91         72.59        12.47 o                         
  -2   5  17        266.03        252.61        18.33 o                         
  -1   5  17        148.99        141.52        10.27 o                         
   0   5  17         53.07         60.13        10.27 o                         
   1   5  17        149.24        141.89        15.40 o                         
   2   5  17        266.84        227.32        18.70 o                         
   3   5  17         90.61         74.06        11.00 o                         
   4   5  17          8.76         23.83        12.10 o                         
   5   5  17          1.73         19.43        14.30 o                         
   6   5  17          6.01         23.83        25.30 o                         
  -4   6  17         31.55         31.16        10.63 o                         
  -3   6  17          1.85          6.60         9.17 o                         
  -2   6  17         49.90         44.00         9.90 o                         
  -1   6  17        164.35        161.32        11.73 o                         
   0   6  17         50.07         38.50        15.77 o                         
   1   6  17        164.67        147.02        11.00 o                         
   2   6  17         49.89         57.93         8.80 o                         
   3   6  17          1.87          1.83        11.37 o                         
   4   6  17         31.49         28.23        17.23 o                         
   5   6  17          9.97         22.00        14.67 o                         
  -5   7  17          5.15         15.03        19.07 o                         
  -4   7  17         13.07         15.40        11.00 o                         
  -3   7  17          4.45         -9.53         9.53 o                         
  -2   7  17          2.27         -4.77         9.90 o                         
  -1   7  17         53.55         44.36        20.17 o                         
   0   7  17        140.79        230.98        24.56 o                         
   1   7  17         53.55         49.50        21.27 o                         
   2   7  17          2.24          7.33        10.63 o                         
   3   7  17          4.50          4.03        20.17 o                         
   4   7  17         13.03          4.77        12.10 o                         
   5   7  17          5.12         16.87        20.17 o                         
  -4   8  17         29.11         48.03        22.73 o                         
  -3   8  17         13.89          0.73        12.83 o                         
  -2   8  17         24.18          5.50        11.73 o                         
  -1   8  17          9.29         -3.67        11.37 o                         
   0   8  17          9.68        -18.33        18.33 o                         
   1   8  17          9.28         26.40        15.03 o                         
   2   8  17         24.29         23.83        11.73 o                         
   3   8  17         13.90         51.33        26.03 o                         
   4   8  17         29.01         39.96        17.23 o                         
   5   8  17         36.91         43.63        17.23 o                         
  -5   9  17         33.38         20.17        26.40 o                         
  -4   9  17          3.02        -10.63        19.43 o                         
  -3   9  17          6.18        -17.97        19.80 o                         
  -2   9  17         37.54         35.93        12.83 o                         
  -1   9  17         55.27         72.96        13.57 o                         
   0   9  17         35.99         52.80        24.93 o                         
   1   9  17         55.29         65.26        13.57 o                         
   2   9  17         37.60         43.63        14.30 o                         
   3   9  17          6.09          5.87        15.03 o                         
   4   9  17          3.01          4.77        15.03 o                         
   5   9  17         33.27         14.67        24.20 o                         
  -4  10  17         17.83         45.83        22.00 o                         
  -3  10  17          8.85         24.20        13.20 o                         
  -2  10  17         19.62         25.66        13.93 o                         
  -1  10  17          3.46         -9.17        13.57 o                         
   0  10  17         52.46         74.06        16.13 o                         
   1  10  17          3.43          2.93        13.20 o                         
   2  10  17         19.65         16.87        12.83 o                         
   3  10  17          8.89          4.77        13.57 o                         
   4  10  17         17.80         18.70        15.77 o                         
  -4  11  17          6.72         -4.40        24.20 o                         
  -3  11  17         14.69         -2.93        16.13 o                         
  -2  11  17          4.05         -6.97        13.57 o                         
  -1  11  17         44.79         62.70        16.87 o                         
   0  11  17          2.11         -0.73        13.93 o                         
   1  11  17         44.84         18.70        19.80 o                         
   2  11  17          4.06         -9.17        14.67 o                         
   3  11  17         14.66         52.80        19.43 o                         
   4  11  17          6.74         18.70        17.60 o                         
  -3  12  17          2.43         -0.73        14.30 o                         
  -2  12  17         39.28         58.30        16.87 o                         
  -1  12  17          0.44         22.73        16.50 o                         
   0  12  17         28.49         49.13        17.97 o                         
   1  12  17          0.44        -23.83        23.83 o                         
   2  12  17         39.34         78.83        15.40 o                         
   3  12  17          2.44        -16.50        21.27 o                         
  -3  13  17          0.06         20.90        28.23 o                         
  -2  13  17         23.11         -7.70        18.33 o                         
  -1  13  17         21.04         41.06        17.23 o                         
   0  13  17          3.11         12.83        18.33 o                         
   1  13  17         21.10          8.80        27.86 o                         
   2  13  17         23.11         24.56        19.43 o                         
   3  13  17          0.06         11.00        19.80 o                         
  -2  14  17          0.12         21.27        19.07 o                         
  -1  14  17         12.02        -22.73        35.93 o                         
   0  14  17          1.20         -2.93        19.07 o                         
   1  14  17         12.04         24.93        19.07 o                         
   2  14  17          0.12          7.33        21.63 o                         
   0   0  18         97.67         96.06        15.40 o                         
   1   0  18        132.72        130.16        15.77 o                         
   2   0  18         85.71        101.56        11.37 o                         
   3   0  18        160.46        137.49        12.47 o                         
   4   0  18          1.18          4.03         8.43 o                         
   5   0  18          4.56         29.70        13.57 o                         
   6   0  18         33.20         22.36        22.00 o                         
  -6   1  18          3.30        -16.50        29.33 o                         
  -5   1  18         83.67        137.49        28.96 o                         
  -4   1  18         15.35         13.20         9.17 o                         
  -3   1  18          0.44         -2.93         7.70 o                         
  -2   1  18        290.37        301.01        19.07 o                         
  -1   1  18         62.47         65.99        10.27 o                         
   0   1  18         59.43         60.86        14.30 o                         
   1   1  18         62.37         67.46        11.37 o                         
   2   1  18        290.22        298.44        18.33 o                         
   3   1  18          0.44         24.20        13.20 o                         
   4   1  18         15.38         21.27         8.80 o                         
   5   1  18         83.81         86.53        18.70 o                         
   6   1  18          3.30         11.73        19.80 o                         
  -6   2  18         30.88         29.70        27.86 o                         
  -5   2  18          4.36          2.93        20.17 o                         
  -4   2  18         72.12         92.03        12.10 o                         
  -3   2  18        234.12        225.48        15.77 o                         
  -2   2  18         36.68         38.86         9.53 o                         
   0   2  18        242.12        245.65        17.60 o                         
   1   2  18         26.54         38.86         9.90 o                         
   2   2  18         36.74         48.40        14.30 o                         
   3   2  18        234.00        238.68        18.70 o                         
   4   2  18         72.06         55.36         9.90 o                         
   5   2  18          4.37         17.97        13.93 o                         
   6   2  18         30.92         23.83        21.63 o                         
  -6   3  18          0.23         42.90        28.60 o                         
  -5   3  18         20.52         25.30        19.80 o                         
  -4   3  18          4.21        -11.00        16.13 o                         
  -3   3  18          4.03         33.73         9.90 o                         
  -2   3  18         69.00         65.99         8.43 o                         
  -1   3  18        558.46        584.42        54.63 o                         
   0   3  18         37.20         48.40         9.53 o                         
   1   3  18        559.31        591.39        35.56 o                         
   2   3  18         68.94         63.43        11.73 o                         
   3   3  18          4.00         -2.57         8.07 o                         
   4   3  18          4.25         -0.37         9.90 o                         
   5   3  18         20.56         11.37        16.13 o                         
   6   3  18          0.23          3.30        18.33 o                         
  -6   4  18          4.80          6.60        27.86 o                         
  -5   4  18          7.98         33.36        20.53 o                         
  -4   4  18         48.16         48.03        10.63 o                         
  -3   4  18          2.43          3.67         8.07 o                         
  -2   4  18         19.58         31.90         8.80 o                         
  -1   4  18        103.25        107.06        11.00 o                         
   0   4  18         39.38         38.13        13.93 o                         
   1   4  18        103.02        105.59        12.10 o                         
   2   4  18         19.61         24.56        10.27 o                         
   3   4  18          2.49         12.10         8.07 o                         
   4   4  18         48.10         66.73        14.30 o                         
   5   4  18          7.99         -1.83        11.37 o                         
   6   4  18          4.75         -1.47        17.23 o                         
  -5   5  18         33.21         62.70        27.50 o                         
  -4   5  18         30.32         48.76        12.47 o                         
  -3   5  18         18.25         26.03         9.53 o                         
  -2   5  18         64.23         61.96         9.53 o                         
  -1   5  18        105.18        109.62         9.17 o                         
   0   5  18         84.56         72.59        11.00 o                         
   1   5  18        105.41         81.39        16.50 o                         
   2   5  18         64.14         56.83        11.00 o                         
   3   5  18         18.29         -0.73        15.77 o                         
   4   5  18         30.31         28.23        12.10 o                         
   5   5  18         33.14         36.66        13.93 o                         
  -4   6  18         11.05          9.53        10.27 o                         
  -3   6  18         60.23         72.96        10.27 o                         
  -2   6  18         10.25         16.13         7.33 o                         
  -1   6  18          3.55         20.53         6.23 o                         
   0   6  18          0.24        -13.20        13.20 o                         
   1   6  18          3.56         -6.60         6.60 o                         
   2   6  18         10.24          0.37         7.70 o                         
   3   6  18         60.13         65.26        14.67 o                         
   4   6  18         10.96          4.03        11.73 o                         
   5   6  18          5.98         16.87        15.03 o                         
  -5   7  18         15.56         19.43        23.10 o                         
  -3   7  18          7.13          5.13        17.23 o                         
  -2   7  18         41.72         47.66         7.33 o                         
  -1   7  18        183.27        214.48        23.10 o                         
   2   7  18         41.71         39.96        24.93 o                         
   3   7  18          7.14         29.70        25.66 o                         
   4   7  18          1.17         -2.93        27.50 o                         
   5   7  18         15.51         42.53        14.67 o                         
  -5   8  18          4.68         -0.73        21.63 o                         
  -4   8  18          3.78         15.77        19.07 o                         
  -3   8  18          4.04          8.07        11.00 o                         
  -2   8  18         26.48         -4.03        11.73 o                         
  -1   8  18         23.25          4.40        11.37 o                         
   0   8  18          9.34         11.00        12.47 o                         
   1   8  18         23.27         33.00        13.20 o                         
   2   8  18         26.62         30.43        13.57 o                         
   3   8  18          4.07          8.80        14.30 o                         
   4   8  18          3.77          1.47        28.60 o                         
   5   8  18          4.70         -8.80        15.77 o                         
  -4   9  18          6.97         35.20        20.17 o                         
  -3   9  18          3.16         25.66        13.93 o                         
  -2   9  18         18.23         32.26        15.03 o                         
  -1   9  18         17.49         13.93        13.57 o                         
   0   9  18          0.23         -6.97        13.57 o                         
   1   9  18         17.54          9.17        12.47 o                         
   2   9  18         18.18         31.90        14.67 o                         
   3   9  18          3.20          5.13        24.56 o                         
   4   9  18          6.96         37.03        16.87 o                         
  -3  10  18         14.84          6.60        13.20 o                         
  -2  10  18         27.95         22.73        14.30 o                         
  -1  10  18         14.38         12.83        13.20 o                         
   0  10  18          4.61         27.13        26.03 o                         
   1  10  18         14.40         10.27        14.67 o                         
   2  10  18         27.84         56.46        16.87 o                         
   3  10  18         14.81        -24.20        24.20 o                         
   4  10  18          4.39         26.40        17.23 o                         
  -4  11  18          8.47         14.30        22.73 o                         
  -3  11  18         11.88         22.73        15.40 o                         
  -2  11  18         79.87        102.29        19.07 o                         
  -1  11  18          1.64         -7.33        14.30 o                         
   0  11  18          7.90         19.80        28.96 o                         
   1  11  18          1.66        -12.47        14.67 o                         
   2  11  18         80.26         72.23        19.07 o                         
   3  11  18         11.91         -1.83        16.87 o                         
   4  11  18          8.43         13.20        33.00 o                         
  -3  12  18         14.43          2.93        23.10 o                         
  -2  12  18         43.19         16.13        15.40 o                         
  -1  12  18          4.82          8.43        15.77 o                         
   0  12  18          2.17         -5.13        16.50 o                         
   1  12  18          4.83         -9.17        15.77 o                         
   2  12  18         43.20         56.10        20.17 o                         
   3  12  18         14.43          8.80        18.33 o                         
  -2  13  18         14.96         39.60        18.70 o                         
  -1  13  18         11.17        -16.87        17.60 o                         
   0  13  18         92.03        143.72        23.83 o                         
   1  13  18         11.13         35.56        17.23 o                         
   2  13  18         14.96         51.70        24.56 o                         
  -1  14  18         10.63        -12.47        25.30 o                         
   0  14  18         12.89         19.43        18.70 o                         
   1  14  18         10.66         34.46        33.36 o                         
   1   0  19         87.48         60.50        16.87 o                         
   2   0  19        123.28        141.89        19.80 o                         
   3   0  19         27.79         41.06         9.17 o                         
   4   0  19         35.97         46.56        13.20 o                         
   5   0  19          6.83         35.20        17.23 o                         
   6   0  19         15.36         15.03        30.43 o                         
  -6   1  19         20.83        -12.47        31.90 o                         
  -5   1  19          9.86         29.70        22.00 o                         
  -4   1  19          6.21         23.10         9.17 o                         
  -3   1  19        117.89         94.23        15.77 o                         
  -2   1  19        136.64        126.49        14.30 o                         
  -1   1  19         12.36         38.13        10.27 o                         
   0   1  19        439.42        531.99        29.33 o                         
   1   1  19         12.31         16.13         9.53 o                         
   2   1  19        136.59        147.02        19.07 o                         
   3   1  19        118.10        181.85        26.40 o                         
   4   1  19          6.21         22.73        15.77 o                         
   5   1  19          9.89         27.86        13.93 o                         
   6   1  19         20.86          7.33        28.23 o                         
  -5   2  19          3.16         24.56        22.36 o                         
  -4   2  19          4.05          5.50         8.43 o                         
  -3   2  19        147.73        125.02        15.03 o                         
  -2   2  19         50.57         63.43        15.77 o                         
  -1   2  19        155.53        160.22        13.20 o                         
   0   2  19         62.10         55.36        13.93 o                         
   1   2  19        155.84        175.99        15.03 o                         
   2   2  19         50.60         48.03        11.37 o                         
   3   2  19        147.97        142.99        16.87 o                         
   4   2  19          4.07         10.63         9.17 o                         
   5   2  19          3.13         28.23        17.60 o                         
   6   2  19         17.42         -7.33        26.40 o                         
  -5   3  19          5.29         -4.77        19.80 o                         
  -4   3  19          0.47         -7.70        15.03 o                         
  -3   3  19         14.28         17.97         9.90 o                         
  -2   3  19         25.86         15.03         9.90 o                         
  -1   3  19        623.73        661.78        47.66 o                         
   0   3  19        219.76        210.45        17.23 o                         
   1   3  19        623.57        702.85        36.30 o                         
   2   3  19         25.80         20.53         8.80 o                         
   3   3  19         14.24          7.70         9.53 o                         
   4   3  19          0.48         18.70         9.17 o                         
   5   3  19          5.26          5.50        16.50 o                         
  -5   4  19         11.90         -4.40        23.83 o                         
  -4   4  19          2.61          5.13        11.73 o                         
  -3   4  19          2.58         -5.87         8.43 o                         
  -2   4  19         64.62         50.60        11.00 o                         
  -1   4  19         95.81         97.53        13.20 o                         
   0   4  19          1.08         -2.20         9.90 o                         
   1   4  19         95.76        102.29        13.57 o                         
   2   4  19         64.38         74.43        12.83 o                         
   3   4  19          2.60          1.47         9.53 o                         
   4   4  19          2.62          4.03        14.67 o                         
   5   4  19         11.85         13.57        14.67 o                         
  -5   5  19          3.10         13.20        24.20 o                         
  -4   5  19          1.31         -8.80         8.80 o                         
  -3   5  19         20.03          9.17        10.63 o                         
  -2   5  19         73.32         89.09        11.73 o                         
  -1   5  19          0.95          4.03         6.60 o                         
   0   5  19        377.70        428.60        28.96 o                         
   1   5  19          0.92         -5.50         9.53 o                         
   2   5  19         72.98         56.46         8.43 o                         
   3   5  19         20.08        -12.83        15.03 o                         
   4   5  19          1.31         -5.13        10.63 o                         
   5   5  19          3.11        -18.70        18.70 o                         
  -4   6  19          9.92          4.40        19.80 o                         
  -3   6  19         35.12         45.83        11.73 o                         
  -2   6  19         58.60         65.26        10.27 o                         
  -1   6  19        129.21        135.66        12.47 o                         
   1   6  19        129.24        143.36        14.67 o                         
   2   6  19         58.46         37.76        17.23 o                         
   3   6  19         35.21         75.16        21.63 o                         
   4   6  19          9.92         70.76        31.16 o                         
   5   6  19         18.01         11.73        19.80 o                         
  -3   7  19         29.56         17.97         9.17 o                         
  -2   7  19         23.15         23.83         7.33 o                         
  -1   7  19         25.19         27.13        15.03 o                         
   1   7  19         25.14          5.50        16.50 o                         
   2   7  19         23.25         31.53        15.40 o                         
   3   7  19         29.55         56.46        13.57 o                         
   4   7  19         14.05         60.13        32.63 o                         
   5   7  19         13.78          4.77        15.77 o                         
  -4   8  19         23.67         35.56        22.73 o                         
  -3   8  19          7.73         -7.33        16.50 o                         
  -2   8  19          6.82         -8.07        11.37 o                         
  -1   8  19          7.10          7.70        13.57 o                         
   0   8  19          7.05        -12.83        12.83 o                         
   1   8  19          7.07         12.47        11.73 o                         
   2   8  19          6.76         27.50        24.56 o                         
   3   8  19          7.65         13.20        16.13 o                         
   4   8  19         23.68         19.07        30.80 o                         
  -3   9  19          9.25         -6.23        19.07 o                         
  -2   9  19          4.12         -9.17        12.83 o                         
  -1   9  19         11.73        -12.10        12.10 o                         
   0   9  19         47.28         66.73        14.67 o                         
   1   9  19         11.76         12.83        16.13 o                         
   2   9  19          4.12          5.87        15.40 o                         
   3   9  19          9.17         30.06        18.33 o                         
   4   9  19          3.15          0.37        17.97 o                         
  -4  10  19          3.85        -19.80        19.80 o                         
  -3  10  19         34.43         76.26        17.97 o                         
  -2  10  19         11.18          1.47        20.17 o                         
  -1  10  19         12.18         31.90        14.30 o                         
   0  10  19          0.01         13.93        14.30 o                         
   1  10  19         12.30         15.77        15.03 o                         
   2  10  19         11.19          8.07        16.13 o                         
   3  10  19         34.44         70.03        18.70 o                         
   4  10  19          3.85          4.40        17.97 o                         
  -3  11  19          5.33         12.47        16.87 o                         
  -2  11  19          1.56         13.93        17.23 o                         
  -1  11  19          0.64         -4.03        15.40 o                         
   0  11  19         28.20          9.53        16.50 o                         
   1  11  19          0.65        -12.83        15.03 o                         
   2  11  19          1.56         12.47        19.43 o                         
   3  11  19          5.33          9.90        28.96 o                         
  -3  12  19         10.30         21.27        25.66 o                         
  -2  12  19         11.81          6.23        16.50 o                         
  -1  12  19         11.46         25.66        20.17 o                         
   0  12  19          0.01        -16.87        16.87 o                         
   1  12  19         11.46        -33.36        33.36 o                         
   2  12  19         11.86         23.46        22.36 o                         
   3  12  19         10.36         21.63        31.90 o                         
  -2  13  19          1.45         -1.47        20.17 o                         
  -1  13  19         42.93         53.53        21.27 o                         
   0  13  19          8.48        -12.47        20.17 o                         
   1  13  19         43.05         37.03        23.46 o                         
   2  13  19          1.46         50.60        21.27 o                         
   0   0  20         18.91         44.36        16.87 o                         
   1   0  20         37.56         36.30         9.90 o                         
   3   0  20         68.57         71.13        10.63 o                         
   4   0  20         42.64         41.43        11.00 o                         
   5   0  20         27.49         21.27        15.40 o                         
  -5   1  20         11.32          3.67        26.03 o                         
  -4   1  20         13.03         15.03        10.27 o                         
  -3   1  20          5.00         11.73        11.37 o                         
  -2   1  20         90.73         84.69        13.57 o                         
  -1   1  20         51.03         69.66        11.37 o                         
   0   1  20        246.42        232.82        19.80 o                         
   1   1  20         51.19         41.80        11.00 o                         
   2   1  20         90.66        102.66        23.46 o                         
   3   1  20          4.97         16.50        16.50 o                         
   4   1  20         13.09         14.30        10.27 o                         
   5   1  20         11.25         16.13        16.13 o                         
  -5   2  20         35.73         46.20        25.30 o                         
  -4   2  20          0.60         10.27        13.57 o                         
  -3   2  20         19.70         27.86         8.80 o                         
  -2   2  20         73.08         55.00        11.00 o                         
  -1   2  20        219.70        180.75        23.46 o                         
   0   2  20         40.35         23.10        14.30 o                         
   1   2  20        219.53        231.35        24.93 o                         
   2   2  20         72.81         70.39        12.47 o                         
   3   2  20         19.66         37.40        11.73 o                         
   4   2  20          0.59         12.47        12.83 o                         
   5   2  20         35.82         65.99        18.70 o                         
  -5   3  20         43.99         81.03        27.13 o                         
  -4   3  20          7.83          4.03        10.63 o                         
  -3   3  20         47.56         38.86         8.80 o                         
  -2   3  20         48.80         38.86        11.37 o                         
  -1   3  20         89.79         90.56        13.20 o                         
   0   3  20        103.73        119.89        19.43 o                         
   1   3  20         89.86         72.59        12.10 o                         
   2   3  20         48.94         44.36        14.67 o                         
   3   3  20         47.41         44.00        14.30 o                         
   4   3  20          7.83         16.87        10.63 o                         
   5   3  20         44.00         43.63        17.60 o                         
  -5   4  20         27.53         48.40        26.40 o                         
  -4   4  20         12.32          6.23        11.73 o                         
  -3   4  20         11.34         22.73        10.63 o                         
  -2   4  20         14.40         17.23         9.17 o                         
  -1   4  20          2.04         -2.57        10.63 o                         
   0   4  20          3.10         -9.90         9.90 o                         
   1   4  20          2.03         -6.23         9.53 o                         
   2   4  20         14.29         24.56        10.63 o                         
   3   4  20         11.38          9.17        11.37 o                         
   4   4  20         12.30         -4.03        15.40 o                         
   5   4  20         27.50         19.07        14.67 o                         
  -5   5  20          3.50         -6.60        21.27 o                         
  -4   5  20         14.70         11.73        11.73 o                         
  -3   5  20         50.98         72.59        16.50 o                         
  -2   5  20         62.16         44.00         8.80 o                         
  -1   5  20        184.37        215.58        14.67 o                         
   0   5  20        171.79        236.11        19.80 o                         
   1   5  20        184.40        202.38        16.87 o                         
   2   5  20         61.98         65.99        12.83 o                         
   4   5  20         14.77         19.43        26.76 o                         
   5   5  20          3.52         -0.73        15.77 o                         
  -4   6  20          9.62         15.40        13.20 o                         
  -3   6  20          5.56        -12.83        12.83 o                         
  -2   6  20          3.27         -8.07        10.27 o                         
  -1   6  20         16.47         12.47         7.70 o                         
   1   6  20         16.39        -12.83        14.67 o                         
   2   6  20          3.33        -15.03        15.03 o                         
   3   6  20          5.57         21.63        19.07 o                         
   4   6  20          9.63         27.13        17.23 o                         
   5   6  20         28.92         33.36        24.20 o                         
  -3   7  20         23.54         34.83        15.03 o                         
  -2   7  20          4.38         -1.47        16.50 o                         
   1   7  20         44.87         51.33        17.60 o                         
   2   7  20          4.35          8.07        12.47 o                         
   3   7  20         23.57         47.30        15.40 o                         
   4   7  20          5.34         28.96        17.97 o                         
  -4   8  20         40.38         50.96        20.90 o                         
  -3   8  20          0.36         26.76        13.93 o                         
  -2   8  20         27.55         37.76        15.03 o                         
  -1   8  20          2.22          0.37        13.57 o                         
   0   8  20         17.16         15.03        12.83 o                         
   1   8  20          2.26         15.03        12.83 o                         
   2   8  20         27.50         39.23        15.40 o                         
   3   8  20          0.34         12.47        16.13 o                         
   4   8  20         40.41         29.33        36.30 o                         
  -3   9  20          0.40         12.10        15.40 o                         
  -2   9  20         26.59         37.40        16.13 o                         
  -1   9  20          8.96          0.00        13.20 o                         
   0   9  20         48.49         69.29        17.60 o                         
   1   9  20          8.96         -7.33        13.93 o                         
   2   9  20         26.55         15.03        16.13 o                         
   3   9  20          0.40        -14.67        14.67 o                         
   4   9  20          2.84         30.43        19.07 o                         
  -3  10  20          8.19         19.07        22.36 o                         
  -2  10  20          0.32         -5.87        15.03 o                         
  -1  10  20          1.18          4.03        17.97 o                         
   0  10  20          5.86         22.73        15.40 o                         
   1  10  20          1.22        -11.00        15.40 o                         
   2  10  20          0.32         -4.03        22.73 o                         
   3  10  20          8.23        -17.23        25.30 o                         
  -3  11  20         16.32         44.00        24.93 o                         
  -2  11  20          7.56         -4.77        16.50 o                         
  -1  11  20         18.95         24.56        19.43 o                         
   0  11  20          6.35         13.93        15.40 o                         
   1  11  20         18.96         -5.87        15.03 o                         
   2  11  20          7.58        -11.73        18.70 o                         
   3  11  20         16.30         16.50        20.90 o                         
  -2  12  20         14.47          0.73        28.60 o                         
  -1  12  20         13.82          6.23        30.80 o                         
   0  12  20         31.29         44.36        19.43 o                         
   1  12  20         13.90         96.06        33.73 o                         
   2  12  20         14.50        -17.60        34.46 o                         
  -1  13  20         43.76         28.60        19.07 o                         
   0  13  20          0.01         24.93        19.43 o                         
   1  13  20         43.78         57.56        25.30 o                         
   1   0  21         62.47         72.59        12.10 o                         
   2   0  21         26.77         38.13        15.40 o                         
   3   0  21         41.72         48.76         9.53 o                         
   4   0  21         78.30        114.02        17.97 o                         
   5   0  21          8.63         -2.20        16.50 o                         
  -5   1  21          6.51         -6.23        27.86 o                         
  -4   1  21         47.42         53.53        12.10 o                         
  -3   1  21         29.12         25.66        13.20 o                         
  -2   1  21         68.04         72.23        16.13 o                         
  -1   1  21         65.97         60.13        15.77 o                         
   0   1  21         53.00         61.96        12.83 o                         
   1   1  21         66.04         67.46        12.10 o                         
   2   1  21         68.01         60.50        12.47 o                         
   3   1  21         29.12          7.33        12.10 o                         
   4   1  21         47.45         31.90        12.47 o                         
   5   1  21          6.51         -3.30        17.60 o                         
  -5   2  21         35.08         34.10        24.93 o                         
  -4   2  21          6.94         16.13        10.63 o                         
  -3   2  21         22.58         44.00        13.20 o                         
  -2   2  21         53.35         49.50        12.83 o                         
  -1   2  21         28.63         81.03        17.97 o                         
   0   2  21        147.07        169.02        16.50 o                         
   1   2  21         28.73         18.33         9.53 o                         
   2   2  21         53.36         53.53        12.83 o                         
   3   2  21         22.52         49.50        12.47 o                         
   4   2  21          6.93          4.77         9.90 o                         
   5   2  21         35.14         38.50        17.60 o                         
  -5   3  21          5.22         22.73        21.63 o                         
  -4   3  21          0.54          0.00        12.83 o                         
  -3   3  21         21.11         28.23         8.80 o                         
  -2   3  21         54.84         51.33         9.90 o                         
  -1   3  21         63.78         53.16        16.13 o                         
   0   3  21         19.52         23.10        11.00 o                         
   1   3  21         63.84         66.73        11.37 o                         
   2   3  21         54.91         76.99        13.57 o                         
   3   3  21         21.10         18.70        11.73 o                         
   4   3  21          0.54         -6.97        10.63 o                         
   5   3  21          5.23          8.80        18.33 o                         
  -5   4  21         41.35         87.99        25.66 o                         
  -4   4  21         20.73         35.20        15.77 o                         
  -3   4  21         14.14         14.30        11.00 o                         
  -2   4  21         24.78         27.13         8.80 o                         
  -1   4  21          6.16          2.93        11.00 o                         
   0   4  21        175.81        189.19        26.40 o                         
   1   4  21          6.14         18.70         9.90 o                         
   2   4  21         24.94          1.47        11.37 o                         
   3   4  21         14.06         11.37        13.20 o                         
   4   4  21         20.69         11.37        17.23 o                         
   5   4  21         41.23         31.16        16.50 o                         
  -4   5  21         20.99         20.53        20.17 o                         
  -3   5  21         11.75        -14.67        14.67 o                         
  -2   5  21         81.99         68.93        11.73 o                         
  -1   5  21         26.59         24.56         7.33 o                         
   0   5  21         22.71         16.13        10.27 o                         
   1   5  21         26.74         26.76        12.10 o                         
   2   5  21         81.98         82.86        15.77 o                         
   3   5  21         11.73         33.73        19.43 o                         
   4   5  21         20.99         35.93        20.17 o                         
   5   5  21          3.94         -1.47        17.23 o                         
  -3   6  21         15.94         24.56        21.27 o                         
  -2   6  21          7.17         14.67         9.17 o                         
  -1   6  21          3.27          0.37         8.80 o                         
   0   6  21         13.29         31.16        15.03 o                         
   1   6  21          3.28         -5.50        16.87 o                         
   2   6  21          7.21         26.03        20.17 o                         
   3   6  21         15.85         38.50        21.27 o                         
   4   6  21         18.25         18.33        15.03 o                         
  -4   7  21         28.81         55.36        23.10 o                         
  -3   7  21          0.87         17.23        12.83 o                         
  -2   7  21          2.41          9.90        14.30 o                         
  -1   7  21          8.22          0.73        13.57 o                         
   0   7  21         17.91         13.20        17.97 o                         
   1   7  21          8.26         24.93        17.23 o                         
   2   7  21          2.42         -2.20        17.97 o                         
   3   7  21          0.85        -13.20        15.77 o                         
   4   7  21         28.65         46.20        17.97 o                         
  -4   8  21          0.31         13.93        24.56 o                         
  -3   8  21          3.93         18.33        15.77 o                         
  -2   8  21         26.24         36.30        15.40 o                         
  -1   8  21          6.81         14.67        13.57 o                         
   0   8  21          0.29          5.87        14.30 o                         
   1   8  21          6.89          4.03        23.46 o                         
   2   8  21         26.25         39.60        15.77 o                         
   3   8  21          3.89         35.93        26.40 o                         
   4   8  21          0.31         20.90        19.43 o                         
  -4   9  21          4.39          3.30        20.53 o                         
  -3   9  21          0.77          8.07        16.50 o                         
  -2   9  21          1.36         17.60        18.70 o                         
   0   9  21         45.24         42.16        17.60 o                         
   1   9  21          0.44          1.10        14.30 o                         
   2   9  21          1.40         15.03        17.23 o                         
   3   9  21          0.76        -30.80        30.80 o                         
   4   9  21          4.37         47.30        20.53 o                         
  -3  10  21          6.50        -11.37        18.70 o                         
  -2  10  21         13.54         13.20        18.33 o                         
  -1  10  21          6.52         -8.07        14.67 o                         
   0  10  21         33.03         60.13        18.33 o                         
   1  10  21          6.51        -16.87        16.87 o                         
   2  10  21         13.54          8.43        17.60 o                         
   3  10  21          6.48        -16.50        18.33 o                         
  -2  11  21          2.52         -9.53        17.60 o                         
  -1  11  21         37.19         82.86        22.73 o                         
   0  11  21          0.27          1.47        17.97 o                         
   1  11  21         37.10         66.73        20.90 o                         
   2  11  21          2.50          4.40        20.53 o                         
  -2  12  21         23.01         -8.80        26.03 o                         
  -1  12  21          4.38         -6.60        19.07 o                         
   0  12  21          9.20          1.83        17.97 o                         
   1  12  21          4.40         23.46        21.27 o                         
   2  12  21         23.00         61.23        23.10 o                         
   0   0  22        154.55        191.75        26.40 o                         
   1   0  22          9.11          0.00        16.13 o                         
   2   0  22         68.18         66.73        15.03 o                         
   3   0  22         54.77         72.59        11.00 o                         
   4   0  22          1.25         10.27        14.67 o                         
   5   0  22          8.73        -12.10        15.03 o                         
  -5   1  22         10.94          8.07        23.46 o                         
  -4   1  22          7.16        -12.10        12.10 o                         
  -3   1  22          3.23         24.93        12.83 o                         
  -2   1  22         36.61         16.50        11.73 o                         
  -1   1  22          5.28          4.77        13.57 o                         
   0   1  22         17.74         19.07        14.30 o                         
   1   1  22          5.27         -6.97         9.17 o                         
   2   1  22         36.69         30.80        12.10 o                         
   4   1  22          7.10          6.97        11.73 o                         
   5   1  22         10.99          6.60        19.80 o                         
  -5   2  22          3.87         22.36        26.03 o                         
  -4   2  22         44.27         79.93        12.83 o                         
  -3   2  22         11.32          2.93         9.90 o                         
  -2   2  22         15.48         -1.83        13.93 o                         
  -1   2  22        105.93        111.09        14.30 o                         
   0   2  22         42.09         41.80        12.10 o                         
   1   2  22        105.75         89.09        14.30 o                         
   2   2  22         15.53         -5.13        15.40 o                         
   3   2  22         11.30         27.13        13.93 o                         
   4   2  22         44.46         47.30        12.83 o                         
   5   2  22          3.89         28.23        21.63 o                         
  -5   3  22          3.13         27.50        31.16 o                         
  -4   3  22          6.40         -3.67        12.10 o                         
  -3   3  22         35.65         63.80        13.57 o                         
  -2   3  22         52.70         67.83        12.47 o                         
  -1   3  22         16.66          7.33        11.73 o                         
   0   3  22         12.73         25.30        11.37 o                         
   1   3  22         16.63         15.03        12.47 o                         
   2   3  22         52.68         70.39        13.20 o                         
   3   3  22         35.65         25.66        14.30 o                         
   4   3  22          6.42        -12.10        12.47 o                         
   5   3  22          3.11          7.33        18.70 o                         
  -5   4  22         15.86          6.60        24.93 o                         
  -4   4  22         39.60         63.80        16.13 o                         
  -3   4  22         17.41         -5.13        11.73 o                         
  -2   4  22          0.64         10.27         9.90 o                         
  -1   4  22          5.30         13.57        15.40 o                         
   0   4  22          1.59         11.73        11.00 o                         
   1   4  22          5.23        -12.10        12.10 o                         
   2   4  22          0.63         -1.47        10.63 o                         
   3   4  22         17.43          4.03        18.33 o                         
   4   4  22         39.64         17.60        26.76 o                         
   5   4  22         15.82          6.60        21.27 o                         
  -3   5  22          3.66          9.17        16.13 o                         
  -2   5  22         16.60         12.10        10.27 o                         
  -1   5  22         40.84         35.56         9.17 o                         
   0   5  22         10.77         37.03        13.93 o                         
   1   5  22         40.61         28.96        18.33 o                         
   2   5  22         16.58         -1.83        18.33 o                         
   3   5  22          3.67        -16.50        18.70 o                         
   4   5  22          6.19         -7.33        16.13 o                         
  -3   6  22          5.18        -11.73        19.43 o                         
  -2   6  22         10.55         44.00        22.00 o                         
   0   6  22          6.10        -16.87        16.87 o                         
   1   6  22          4.42         15.03        17.23 o                         
   2   6  22         10.52         27.13        17.60 o                         
   3   6  22          5.18         22.36        20.17 o                         
   4   6  22         62.75         68.93        23.46 o                         
  -4   7  22          3.31        -22.73        22.73 o                         
  -3   7  22          1.43        -10.27        17.23 o                         
  -2   7  22         17.36         26.03        13.93 o                         
  -1   7  22         16.07          3.67        19.07 o                         
   0   7  22          2.23         -5.87        16.87 o                         
   3   7  22          1.44          0.37        15.77 o                         
   4   7  22          3.30         26.03        37.03 o                         
  -3   8  22         60.05         33.00        18.70 o                         
  -2   8  22         16.70         28.96        17.60 o                         
  -1   8  22         12.49         28.96        15.77 o                         
   0   8  22         13.10        -14.67        14.67 o                         
   1   8  22         12.46         12.83        16.50 o                         
   2   8  22         16.76         15.03        17.97 o                         
   3   8  22         60.07         84.33        21.63 o                         
   4   8  22          5.11         18.70        22.00 o                         
  -3   9  22         13.88         17.23        19.43 o                         
  -2   9  22         28.99         38.86        20.17 o                         
  -1   9  22         21.96          5.50        27.50 o                         
   0   9  22         44.00         57.93        15.77 o                         
   1   9  22         22.01         53.16        18.33 o                         
   2   9  22         29.01         17.60        18.70 o                         
   3   9  22         13.89         15.40        22.73 o                         
  -3  10  22          9.44         23.83        27.50 o                         
  -2  10  22         10.95        -24.93        24.93 o                         
  -1  10  22          0.89         30.80        19.80 o                         
   0  10  22          0.16         -5.87        16.50 o                         
   1  10  22          0.89        -15.40        17.97 o                         
   2  10  22         10.97        -13.57        18.70 o                         
   3  10  22          9.46         -9.17        24.20 o                         
  -2  11  22          0.84          7.70        17.23 o                         
  -1  11  22         15.35         25.66        19.43 o                         
   0  11  22          3.71         -1.47        20.53 o                         
   1  11  22         15.34         22.73        20.53 o                         
   2  11  22          0.85        -10.27        36.66 o                         
  -1  12  22         18.31         25.30        22.00 o                         
   0  12  22         14.44         20.17        19.80 o                         
   1  12  22         18.27         46.20        22.36 o                         
   1   0  23         51.45         71.13        15.03 o                         
   3   0  23         57.25         66.73        15.03 o                         
   4   0  23         15.05         26.76        12.83 o                         
   5   0  23          1.52          7.70        20.17 o                         
  -5   1  23          1.77         12.10        28.23 o                         
  -4   1  23         18.26         19.43        15.03 o                         
  -3   1  23         13.31          9.53        12.47 o                         
  -2   1  23         17.50         13.93        10.63 o                         
  -1   1  23         54.55         63.80        20.17 o                         
   0   1  23         78.11         57.93        13.20 o                         
   1   1  23         54.62         36.30        18.33 o                         
   2   1  23         17.60         14.67        12.10 o                         
   3   1  23         13.33         26.03        14.67 o                         
   4   1  23         18.29         20.90        12.10 o                         
   5   1  23          1.80          6.60        22.36 o                         
  -5   2  23          1.61         13.20        28.23 o                         
  -4   2  23         15.67         25.66        11.37 o                         
  -3   2  23          0.52          6.23        10.27 o                         
  -2   2  23          0.14         -5.13        12.10 o                         
  -1   2  23         72.60         77.73        14.30 o                         
   0   2  23         29.39         43.26        12.47 o                         
   1   2  23         72.46         61.60        15.40 o                         
   2   2  23          0.13         28.23        17.97 o                         
   3   2  23          0.53          5.87        19.07 o                         
   4   2  23         15.73          7.33        12.47 o                         
   5   2  23          1.62        -12.83        19.43 o                         
  -4   3  23          2.92          1.83        13.57 o                         
  -3   3  23          0.66         -1.83        10.27 o                         
  -2   3  23         32.16         26.40         9.90 o                         
  -1   3  23          3.86          1.47        11.73 o                         
   0   3  23        126.05        121.72        20.17 o                         
   1   3  23          3.83         15.77        11.73 o                         
   2   3  23         32.18         29.33        12.10 o                         
   3   3  23          0.68         20.53        14.67 o                         
   4   3  23          2.91          7.33        15.77 o                         
  -4   4  23         86.78         55.36        23.46 o                         
  -3   4  23         63.05         60.50        19.43 o                         
  -2   4  23         21.80         29.33        10.63 o                         
  -1   4  23          5.98          1.10        12.10 o                         
   0   4  23        290.79        303.58        26.40 o                         
   1   4  23          6.02          4.03        11.37 o                         
   2   4  23         21.79         14.67        12.47 o                         
   3   4  23         62.94         84.69        15.77 o                         
   4   4  23         86.92        138.59        22.00 o                         
  -4   5  23         19.24          6.97        19.07 o                         
  -2   5  23         13.69         34.83        11.37 o                         
  -1   5  23         30.66         13.20        11.00 o                         
   0   5  23         37.49         52.06        16.87 o                         
   1   5  23         30.66         52.43        13.20 o                         
   2   5  23         13.72          0.73        20.17 o                         
   3   5  23         39.21         18.33        21.27 o                         
   4   5  23         19.25          6.23        19.43 o                         
  -3   6  23         12.60         24.20        22.36 o                         
  -2   6  23         43.65         31.16        19.80 o                         
  -1   6  23          3.39         -4.40        20.17 o                         
   0   6  23         35.77         32.63        19.80 o                         
   1   6  23          3.35        -17.97        17.97 o                         
   3   6  23         12.60         40.33        20.17 o                         
   4   6  23         10.20         27.50        17.60 o                         
  -4   7  23          0.17        -12.10        24.56 o                         
  -3   7  23          7.67          8.80        16.13 o                         
  -2   7  23         11.33         -7.70        21.63 o                         
   0   7  23          8.88          1.47        20.53 o                         
   1   7  23         29.24         -0.73        19.80 o                         
   2   7  23         11.32         18.70        22.73 o                         
   3   7  23          7.70         15.03        18.33 o                         
   4   7  23          0.17         13.57        20.53 o                         
  -3   8  23          8.02        -17.60        23.10 o                         
  -2   8  23          0.93         -6.97        26.03 o                         
  -1   8  23         10.62        -10.27        17.60 o                         
   0   8  23          0.74         -4.03        17.60 o                         
   1   8  23         10.62         29.70        17.97 o                         
   2   8  23          0.92        -18.33        18.33 o                         
   3   8  23          7.99          9.17        20.90 o                         
  -3   9  23         41.67          9.17        24.20 o                         
  -2   9  23          6.03         20.90        17.60 o                         
  -1   9  23          7.36         12.47        23.10 o                         
   0   9  23          0.01         -9.53        17.60 o                         
   1   9  23          7.36         29.33        19.43 o                         
   2   9  23          6.02          8.07        19.07 o                         
   3   9  23         41.68         82.86        20.17 o                         
  -2  10  23          0.44        -17.60        17.60 o                         
  -1  10  23          3.77         30.80        16.87 o                         
   0  10  23          0.73         51.33        19.43 o                         
   1  10  23          3.75         -5.87        19.80 o                         
   2  10  23          0.43        -16.87        18.70 o                         
  -1  11  23          0.26        -19.80        19.80 o                         
   0  11  23          1.97         22.36        19.80 o                         
   1  11  23          0.26         24.93        44.36 o                         
   0   0  24         46.56         15.03        16.87 o                         
   1   0  24         11.02         14.30        11.00 o                         
   2   0  24         10.13         11.00        17.60 o                         
   3   0  24          3.93         20.17        15.40 o                         
   4   0  24          0.01          8.07        17.97 o                         
  -4   1  24          3.42         17.97        12.47 o                         
  -3   1  24          1.84          8.07        12.83 o                         
  -2   1  24          2.21         -3.67        12.47 o                         
  -1   1  24          0.95         17.23        15.03 o                         
   0   1  24         40.05         36.30        13.20 o                         
   1   1  24          0.94          0.37        11.73 o                         
   2   1  24          2.19          8.80        13.57 o                         
   3   1  24          1.83         19.43        17.97 o                         
   4   1  24          3.43        -13.57        13.57 o                         
  -4   2  24         13.79          1.10        16.50 o                         
  -3   2  24         19.75         20.53        14.67 o                         
  -2   2  24          1.78         38.50        15.03 o                         
  -1   2  24          2.55          5.87        17.23 o                         
   0   2  24        103.08        109.99        15.40 o                         
   1   2  24          2.57          7.70        11.37 o                         
   2   2  24          1.76         -5.13        13.93 o                         
   3   2  24         19.75         26.40        15.77 o                         
   4   2  24         13.75         28.60        16.13 o                         
  -4   3  24          4.61         35.93        15.77 o                         
  -3   3  24         27.75         39.60        17.23 o                         
  -2   3  24          2.85         -1.83        10.63 o                         
  -1   3  24         31.64         42.53        22.73 o                         
   0   3  24          0.18         13.57        16.87 o                         
   1   3  24         31.61         41.06        12.10 o                         
   2   3  24          2.84          3.30        13.93 o                         
   3   3  24         27.94         31.16        15.40 o                         
   4   3  24          4.56         41.80        21.27 o                         
  -4   4  24         16.16          4.03        20.17 o                         
  -3   4  24         12.68         16.87        14.67 o                         
  -2   4  24         43.63         31.90        11.00 o                         
  -1   4  24         18.16         37.03        17.60 o                         
   0   4  24          1.09         -2.20        13.93 o                         
   1   4  24         18.16         15.03        20.90 o                         
   2   4  24         43.68         64.89        16.13 o                         
   3   4  24         12.73          2.93        14.67 o                         
   4   4  24         16.25         21.63        18.33 o                         
  -4   5  24         23.28          2.57        22.73 o                         
  -3   5  24          7.86         12.47        21.27 o                         
  -2   5  24          1.67          0.73        20.53 o                         
  -1   5  24         10.29          2.57        12.47 o                         
   0   5  24          7.22          3.67        13.20 o                         
   1   5  24         10.25         27.13        18.70 o                         
   2   5  24          1.64          1.47        23.10 o                         
   4   5  24         23.30         23.83        23.10 o                         
  -3   6  24          2.72        -18.70        19.80 o                         
  -1   6  24         78.26        125.39        24.56 o                         
   0   6  24          2.17         37.76        22.00 o                         
   1   6  24         78.24        111.46        26.76 o                         
   2   6  24         12.49        -18.70        21.63 o                         
   3   6  24          2.70         -3.30        26.40 o                         
   4   6  24          8.94        -23.83        40.33 o                         
  -3   7  24         10.41         16.87        18.33 o                         
  -2   7  24          9.90         10.63        24.20 o                         
   0   7  24          5.53         -9.17        24.56 o                         
   1   7  24          5.80         -1.83        19.07 o                         
   2   7  24          9.89         20.53        21.63 o                         
   3   7  24         10.40         20.90        22.00 o                         
  -3   8  24          2.12         41.80        29.33 o                         
  -2   8  24         18.39         17.97        28.96 o                         
  -1   8  24          1.61        -12.83        16.50 o                         
   0   8  24         13.93          8.07        23.83 o                         
   1   8  24          1.62         11.37        33.73 o                         
   2   8  24         18.33         21.63        19.07 o                         
   3   8  24          2.12        -12.47        20.90 o                         
  -2   9  24          0.32        -11.37        18.33 o                         
  -1   9  24         29.52         87.26        30.80 o                         
   0   9  24          0.14         25.30        16.87 o                         
   1   9  24         29.61         41.06        25.30 o                         
   2   9  24          0.32        -11.00        21.27 o                         
  -1  10  24          3.79          2.20        18.70 o                         
   0  10  24          1.22         22.36        17.23 o                         
   1  10  24          3.76         35.56        22.36 o                         
   1   0  25         36.65         33.00        19.43 o                         
   2   0  25          2.12         13.93        14.67 o                         
   3   0  25          2.54         -4.40        11.73 o                         
   4   0  25          0.00        -16.87        18.33 o                         
  -4   1  25          3.42          8.43        14.30 o                         
  -3   1  25         10.46         37.76        19.07 o                         
  -2   1  25          0.40         -4.03        14.30 o                         
  -1   1  25         34.74         40.70        20.53 o                         
   0   1  25          0.26         22.73        13.57 o                         
   1   1  25         34.68         20.17        15.40 o                         
   2   1  25          0.40          1.83        13.20 o                         
   3   1  25         10.51          2.93        20.90 o                         
   4   1  25          3.43         -2.20        19.43 o                         
  -4   2  25         20.06         13.57        15.40 o                         
  -3   2  25          4.15          4.03        13.57 o                         
  -2   2  25          5.95         16.50        14.30 o                         
  -1   2  25          2.04         -1.47        13.93 o                         
   0   2  25          2.13          2.93        13.93 o                         
   1   2  25          2.05        -17.60        17.60 o                         
   2   2  25          5.98          9.17        12.83 o                         
   3   2  25          4.16          3.67        15.03 o                         
   4   2  25         20.13          2.57        18.70 o                         
  -3   3  25          2.69         22.36        12.47 o                         
  -2   3  25          8.19          6.23        11.37 o                         
  -1   3  25         14.73         20.17        13.20 o                         
   0   3  25         12.22          5.50        13.20 o                         
   1   3  25         14.73         14.30        12.83 o                         
   2   3  25          8.16         27.13        15.40 o                         
   3   3  25          2.66         48.40        23.10 o                         
   4   3  25          2.90        -22.73        28.96 o                         
  -2   4  25         26.24         50.23        16.13 o                         
  -1   4  25          7.47        -12.83        14.30 o                         
   0   4  25          0.94         23.83        13.93 o                         
   1   4  25          7.53         38.86        22.00 o                         
   2   4  25         26.19         36.66        15.77 o                         
   3   4  25         26.38         48.76        17.60 o                         
   4   4  25          2.75          2.20        31.16 o                         
  -3   5  25         56.09         51.70        24.93 o                         
  -2   5  25         22.53         15.77        20.90 o                         
  -1   5  25         39.46         61.60        17.60 o                         
   0   5  25         14.56         21.63        15.77 o                         
   1   5  25         39.36          6.60        26.03 o                         
   2   5  25         22.56          2.93        15.77 o                         
   3   5  25         56.07         51.33        30.43 o                         
  -2   6  25          0.83        -15.40        23.83 o                         
  -1   6  25          3.07        -22.00        22.00 o                         
   0   6  25          3.90         27.13        23.46 o                         
   2   6  25          0.83         18.33        23.83 o                         
   3   6  25         11.44          6.60        24.56 o                         
  -3   7  25          1.21        -16.50        16.50 o                         
  -2   7  25         14.51          4.03        28.23 o                         
  -1   7  25          4.63        -11.73        19.80 o                         
   0   7  25         12.87         14.30        24.56 o                         
   1   7  25          4.65          2.57        19.07 o                         
   3   7  25          1.21        -20.17        21.27 o                         
  -2   8  25         11.36         -8.43        28.23 o                         
  -1   8  25         15.95         33.73        19.80 o                         
   0   8  25         18.33         44.36        20.53 o                         
   1   8  25         15.94         39.96        22.00 o                         
   2   8  25         11.32          4.03        21.63 o                         
  -2   9  25          9.66          0.00        22.73 o                         
  -1   9  25          7.33        -22.73        22.73 o                         
   0   9  25          0.85         35.56        29.70 o                         
   1   9  25          7.32        -13.93        17.23 o                         
   2   9  25          9.66         27.86        20.90 o                         
   0  10  25          6.65         50.96        25.30 o                         
   0   0  26         67.88         79.56        22.36 o                         
   1   0  26         10.97         19.07        14.67 o                         
   2   0  26          6.90         24.93        23.10 o                         
   3   0  26         19.35         41.43        15.40 o                         
   4   0  26          3.22         -7.70        19.80 o                         
  -4   1  26          3.42         -0.73        19.43 o                         
  -3   1  26          3.10         -3.30        14.30 o                         
  -2   1  26          1.61          9.53        13.93 o                         
  -1   1  26          6.37         34.83        15.77 o                         
   1   1  26          6.32         15.03        19.43 o                         
   2   1  26          1.61          0.73        15.40 o                         
   3   1  26          3.11          7.70        16.87 o                         
   4   1  26          3.41         -9.17        20.90 o                         
  -3   2  26         15.68         14.67        15.40 o                         
  -2   2  26          0.43         12.10        15.03 o                         
  -1   2  26          6.26        -10.27        14.30 o                         
   0   2  26         51.62        111.09        25.66 o                         
   1   2  26          6.24         37.40        22.36 o                         
   2   2  26          0.44          4.40        15.40 o                         
   3   2  26         15.68         32.63        17.60 o                         
  -3   3  26         15.11         28.60        17.97 o                         
  -2   3  26          2.45         -9.90         9.90 o                         
  -1   3  26          6.89          5.87        13.93 o                         
   0   3  26         39.05         84.69        17.97 o                         
   1   3  26          6.88         19.07        15.03 o                         
   2   3  26          2.48          4.03        17.23 o                         
   3   3  26         15.07          4.03        18.33 o                         
  -3   4  26         12.03         -8.43        23.46 o                         
  -2   4  26         10.88        -11.73        15.77 o                         
  -1   4  26         20.08         54.26        29.70 o                         
   0   4  26          0.50          0.37        15.77 o                         
   1   4  26         20.02         33.36        16.50 o                         
   2   4  26         10.91          5.87        21.63 o                         
   3   4  26         12.07         22.00        17.97 o                         
  -2   5  26         11.90          1.10        21.63 o                         
  -1   5  26         63.64         68.19        19.43 o                         
   0   5  26         11.62          9.17        17.60 o                         
   1   5  26         63.61         84.69        20.90 o                         
   2   5  26         11.91         32.26        26.40 o                         
   3   5  26          0.46         -8.43        23.10 o                         
  -2   6  26         20.65          3.67        24.56 o                         
  -1   6  26         47.07         31.90        22.73 o                         
   0   6  26          0.35        -11.37        24.20 o                         
   1   6  26         47.01         92.39        24.56 o                         
   2   6  26         20.71          9.17        23.10 o                         
  -1   7  26          5.72          9.90        25.66 o                         
   0   7  26         28.28         22.00        23.46 o                         
   2   7  26         20.57         42.90        23.46 o                         
  -2   8  26          4.54          2.57        20.53 o                         
  -1   8  26          4.73         -3.30        21.27 o                         
   0   8  26          2.30         33.36        20.17 o                         
   1   8  26          4.71         -7.33        37.40 o                         
   2   8  26          4.52         31.16        25.30 o                         
  -1   9  26          0.36         13.20        28.96 o                         
   0   9  26          7.12         38.13        25.30 o                         
   1   9  26          0.36          7.70        31.53 o                         
   1   0  27          0.29         35.20        24.56 o                         
   2   0  27          0.96        -13.20        15.03 o                         
   3   0  27          1.68         13.57        16.87 o                         
  -3   1  27         26.23         59.40        17.60 o                         
  -2   1  27          7.93         23.10        15.77 o                         
  -1   1  27          6.06         -1.10        14.67 o                         
   0   1  27          3.27        -12.47        15.40 o                         
   1   1  27          6.06          6.23        14.30 o                         
   2   1  27          7.91         17.60        17.97 o                         
   3   1  27         26.27        -18.70        18.70 o                         
  -3   2  27         10.66          0.73        13.20 o                         
  -2   2  27          8.02         -8.07        23.46 o                         
  -1   2  27          9.83         35.56        16.13 o                         
   0   2  27         12.98         27.50        16.13 o                         
   1   2  27          9.74         24.20        15.77 o                         
   2   2  27          8.06         13.57        16.50 o                         
   3   2  27         10.64          0.37        16.50 o                         
  -3   3  27          7.47        -15.77        19.80 o                         
  -2   3  27          1.58        -14.67        21.63 o                         
  -1   3  27          4.78          2.93        15.77 o                         
   0   3  27         14.00         20.17        16.87 o                         
   1   3  27          4.78         11.37        14.67 o                         
   2   3  27          1.58        -13.20        24.93 o                         
   3   3  27          7.53          8.80        26.03 o                         
  -2   4  27         16.46         29.33        15.40 o                         
  -1   4  27          1.61        -27.86        27.86 o                         
   0   4  27          0.12         11.37        29.33 o                         
   1   4  27          1.60          5.50        17.23 o                         
   2   4  27         16.49         37.76        16.87 o                         
   3   4  27          1.46        -22.73        22.73 o                         
  -1   5  27          3.45          9.17        19.07 o                         
   0   5  27         18.93         19.07        23.46 o                         
   1   5  27          3.44          7.33        19.43 o                         
  -2   6  27         12.73        -11.37        28.60 o                         
  -1   6  27          7.45          8.07        25.30 o                         
   0   6  27          9.29         28.23        27.86 o                         
   1   6  27          7.45        -17.60        24.20 o                         
   2   6  27         12.74        -26.76        26.76 o                         
   1   7  27          2.76        -25.30        25.30 o                         
   0   8  27          9.27         26.76        32.26 o                         
   0   0  28          9.05        -22.73        22.73 o                         
   1   0  28          3.29          4.03        17.23 o                         
   2   0  28          0.65          1.10        18.70 o                         
   3   0  28          3.46          1.10        15.77 o                         
  -3   1  28          2.68         -0.73        20.53 o                         
  -2   1  28          1.41         35.93        22.73 o                         
  -1   1  28          3.69         28.96        17.60 o                         
   0   1  28          2.59          4.40        17.60 o                         
   1   1  28          3.73        -20.17        20.17 o                         
   2   1  28          1.40         34.46        25.66 o                         
   3   1  28          2.69         42.53        18.70 o                         
  -2   2  28          1.67        -26.40        26.40 o                         
  -1   2  28          8.53         37.03        18.33 o                         
   0   2  28         15.24         22.73        18.33 o                         
   1   2  28          8.56         27.13        17.60 o                         
   2   2  28          1.69        -13.57        19.43 o                         
  -2   3  28         26.91         35.20        27.50 o                         
  -1   3  28          2.15          9.17        16.50 o                         
   0   3  28          3.57         35.20        16.50 o                         
   1   3  28          2.13          4.03        18.70 o                         
   2   3  28         26.91         32.63        20.53 o                         
  -2   4  28          5.96         23.83        19.43 o                         
  -1   4  28          3.29         18.33        19.43 o                         
   0   4  28         13.92         13.57        17.23 o                         
   1   4  28          3.30         13.20        21.27 o                         
   2   4  28          5.98        -15.40        21.27 o                         
  -2   5  28         10.86        -11.00        27.86 o                         
  -1   5  28         34.93         46.56        19.07 o                         
   0   5  28          0.45         -6.97        18.33 o                         
   1   5  28         35.04         49.50        17.97 o                         
  -1   6  28         28.52         35.56        25.30 o                         
   0   6  28         20.76         28.96        29.70 o                         
   0   7  28          0.49         -1.10        29.33 o                         
   1   0  29          0.01         10.63        18.33 o                         
   2   0  29          3.82         17.60        19.80 o                         
  -2   1  29          5.27         17.97        27.50 o                         
  -1   1  29         21.22         35.93        18.70 o                         
   0   1  29          3.66         46.20        30.80 o                         
   1   1  29         21.28         41.43        17.60 o                         
   2   1  29          5.26         -5.13        20.53 o                         
  -2   2  29          0.76         15.03        20.53 o                         
  -1   2  29          6.53         12.47        18.70 o                         
   0   2  29          0.25         25.30        17.60 o                         
   1   2  29          6.55         -4.40        19.07 o                         
   2   2  29          0.76         21.63        20.17 o                         
  -1   3  29         20.13         16.50        35.20 o                         
   0   3  29          0.11        -13.20        17.23 o                         
   1   3  29         20.09         38.86        18.70 o                         
  -1   4  29          3.87         22.36        19.43 o                         
   0   4  29          6.64         32.26        18.70 o                         
   1   4  29          3.90          7.33        20.53 o                         
   0   5  29         36.13         36.66        23.83 o                         
   0   0  30          1.12         22.73        25.30 o                         
   1   0  30          5.48         -6.60        29.70 o                         
  -1   1  30         10.71         27.13        31.16 o                         
   0   1  30          1.57          2.93        24.56 o                         
   1   1  30         10.75          2.20        23.83 o                         
  -1   2  30          6.54         24.20        31.16 o                         
   0   2  30         46.14         31.16        20.53 o                         
   1   2  30          6.56         -6.97        22.00 o                         
   0   3  30         30.59         36.66        21.63 o                         
                                                                                
